# Supplementary material for: Crystal structure of di­acet­y­lene unveiled by X-ray and neutron diffraction, Raman spectroscopy and periodic DFT
Source: IUCrJ. 2026 Jan 1;13(Pt 1):94–104. doi: 10.1107/S2052252525010486 (PMC12809449; doi:10.1107/S2052252525010486)
Supplement: Supplementary file 1 [file m-13-00094-sup1.cif]

data_NPD5K

#==============================================================================
loop_
  _audit_conform_dict_name
  _audit_conform_dict_version
  _audit_conform_dict_location
     cif_core.dic .  ftp://ftp.iucr.org/pub/cif_core.dic
     cif_pd.dic . ftp://ftp.iucr.org/pub/cif_pd.dic

#==============================================================================
# CHEMICAL, STRUCTURAL AND CRYSTAL DATA
#==============================================================================

_pd_char_particle_morphology      ?

_chemical_name_systematic	  1,3-butadiyne
_chemical_name_common             Diacetylene
_chemical_formula_sum             'C4 H2'       
_chemical_formula_analytical      'C4 H2'
_chemical_melting_point           ?
_chemical_compound_source         ?       # for minerals and 
                                          # natural products

# The following item identifies the program(s) used (if appropriate).
_computing_structure_solution     'FOX 2022.1'        

#==============================================================================
# Phase information
#==============================================================================

_pd_block_diffractogram_id        '5 K diacetylene'

_cell_length_a  9.3478(20)
_cell_length_b  5.9890(6)
_cell_length_c  5.6746(11)
_cell_angle_alpha  90
_cell_angle_beta   90
_cell_angle_gamma  90
_cell_volume  317.69(6)
_exptl_crystal_density_diffrn  1.0466
_symmetry_cell_setting  orthorhombic
_symmetry_space_group_name_H-M  'P n m a'
loop_
    _space_group_symop_id
    _space_group_symop_operation_xyz
     1  x,y,z
     2  1/2-x,1/2+y,1/2+z
     3  x,1/2-y,z
     4  1/2-x,-y,1/2+z
     5  -x,-y,-z
     6  1/2+x,1/2-y,1/2-z
     7  -x,1/2+y,-z
     8  1/2+x,y,1/2-z

_cell_measurement_temperature   5
_diffrn_ambient_temperature     5
_exptl_crystal_description   powder
_cell_formula_units_Z  4
_chemical_formula_weight  50.06

#==============================================================================
# ATOMIC COORDINATES AND DISPLACEMENT PARAMETERS
#==============================================================================

loop_ 
   _atom_site_label
   _atom_site_type_symbol
   _atom_site_fract_x
   _atom_site_fract_y
   _atom_site_fract_z
   _atom_site_occupancy
   _atom_site_adp_type
   _atom_site_U_iso_or_equiv
   _atom_site_site_symmetry_multiplicity
C1     C    0.25113     0.75000     0.22002     1.0000     Uiso 0.0219     4   
C2     C    0.17520     0.75000     0.39054     1.0000     Uiso 0.0219     4   
C3     C    0.07826     0.75000     0.60824     1.0000     Uiso 0.0219     4   
C4     C    0.00234     0.75000     0.77875     1.0000     Uiso 0.0219     4   
H5     H    -0.06503    0.75000     0.93006     1.0000     Uiso 0.0219     4   
H6     H    0.31851     0.75000     0.06872     1.0000     Uiso 0.0219     4    

#==============================================================================
# RIGID BODY DETAILS
#==============================================================================


data_restr_rigid_body_[]

loop_
    _restr_rigid_body_id
    _restr_rigid_body_atom_site_label
    _restr_rigid_body_site_symmetry
    _restr_rigid_body_class_id
    _restr_rigid_body_details
       1 C4      1_555   1 ?
       2 C3      1_555   1 ?
       3 C2      1_555   1 ?
       4 C1      1_555   1 ?
       5 H6      1_555   1 ?
       6 H5      1_555   1 ?

loop_
    _restr_rigid_body_class_class_id
    _restr_rigid_body_class_details
    1
;
Vector rigid body with 6 atoms
Site symmetry @ origin: 1, multiplicity: 4
   No. Type     vx         vy         vz
  0    C     0.1161     1.5753    -1.1706
  1    C     0.0452     0.6138    -0.4561
  2    C    -0.0453    -0.6138     0.4561
  3    C    -0.1161    -1.5753     1.1706
  4    H    -0.1790    -2.4285     1.8046
  5    H     0.1790     2.4285    -1.8046
Location:
names :       Pos x       Pos y       Pos z       Ori a       Ori i       Ori j
Ori k        Frac
values:     0.12673     0.75000     0.49939     0.83913    -0.25864    -0.04649
-0.47624     1.00000
esds  :     0.00105                 0.00212
 Thermal motion:
  names :        Uiso
  values:     0.02189
  esds  :     0.00148
;
loop_  
_atom_type_symbol 
_atom_type_number_in_cell
_atom_type_scat_Cromer_Mann_a1 
_atom_type_scat_Cromer_Mann_a2 
_atom_type_scat_Cromer_Mann_a3
_atom_type_scat_Cromer_Mann_a4 
_atom_type_scat_Cromer_Mann_b1 
_atom_type_scat_Cromer_Mann_b2
_atom_type_scat_Cromer_Mann_b3 
_atom_type_scat_Cromer_Mann_b4 
_atom_type_scat_Cromer_Mann_c
_atom_type_scat_length_neutron 
_atom_type_scat_source
C       16     2.31       1.02       1.5886     0.865      20.8439    10.2075
0.5687     51.6512    0.2156     0.6647
     
;\ https://raw.githubusercontent.com/AdvancedPhotonSource/GSAS-II/refs/\
heads/main/GSASII/atmdata.py
;
H       8      0.493      0.3229     0.1402     0.0408     10.5109    26.1257   
3.1424     57.7997    0.003      -0.374
;\      
https://raw.githubusercontent.com/AdvancedPhotonSource/GSAS-II/\
refs/heads/main/GSASII/atmdata.py
;

#==============================================================================
# MOLECULAR GEOMETRY
#==============================================================================

loop_
   _geom_bond_atom_site_label_1
   _geom_bond_atom_site_label_2
   _geom_bond_distance
   _geom_bond_site_symmetry_1
   _geom_bond_site_symmetry_2
   _geom_bond_publ_flag
  C1     C2     1.19991      1_555    1_555 yes
  C1     H6     1.06473      1_555    1_555 yes
  C2     C1     1.19991      1_555    1_555 yes
  C2     C3     1.53192      1_555    1_555 yes
  C3     C2     1.53192      1_555    1_555 yes
  C3     C4     1.19991      1_555    1_555 yes
  C4     C3     1.19991      1_555    1_555 yes
  C4     H5     1.06473      1_555    1_555 yes
  H5     C4     1.06473      1_555    1_555 yes
  H6     C1     1.06473      1_555    1_555 yes

loop_
   _geom_angle_atom_site_label_1
   _geom_angle_atom_site_label_2
   _geom_angle_atom_site_label_3
   _geom_angle
   _geom_angle_site_symmetry_1
   _geom_angle_site_symmetry_2
   _geom_angle_site_symmetry_3
   _geom_angle_publ_flag
  C2     C1     H6     180           1_555  1_555    1_555 yes
  C1     C2     C3     179.999       1_555  1_555    1_555 yes
  C2     C3     C4     179.999       1_555  1_555    1_555 yes
  C3     C4     H5     179.999       1_555  1_555    1_555 yes

#==============================================================================
# INSTRUMENT CHARACTERIZATION
#==============================================================================

_pd_spec_mount_mode               transmission
_pd_spec_shape                    cylinder
_pd_calibration_special_details
;
verified from refinement of a pattern taken of a NIST LaB6 (SRM 660b) powder
;
_pd_instr_location                      
;
Wombat High Intensity Powder Diffractometer at  OPAL facility, Bragg Institute, 
Australia
;
_pd_instr_geometry 
;
Cylindrical gas-filled wire-array detector centred on sample illuminated by 
monochromatic neutrons with optional oscillating collimator in front of 
detector.
;
_computing_data_reduction               'Gumtree Wombat/Python routines'
_diffrn_radiation_probe                 neutron
_pd_instr_monochr_pre_spec              
'113 reflection from Ge crystal, 115 cut'
_diffrn_measurement_device_type         
'WOMBAT High Intensity Powder Diffractometer'
_diffrn_radiation_wavelength            2.413
_computing_data_collection              
 'SICS Revision:e94ab1a Branch: RELEASE-3_6'
_pd_spec_special_details                'C4H2_3 base T 2pt41'
_pd_meas_datetime_initiated             2023-03-10T14:53:21
_pd_meas_info_author_name               None
_pd_meas_info_author_email              P13601
_pd_meas_info_author_phone              nil
_pd_instr_2theta_monochr_pre            90.006
_pd_instr_dist_spec/detc                728.0
_diffrn_source_power                    0.00
_diffrn_ambient_temperature  5
_diffrn_ambient_pressure  100

_pd_meas_scan_method              cont

# Describe any processing performed on the data, prior to refinement.
# For example: a manual Lp correction or a precomputed absorption correction
_pd_proc_info_data_reduction 
;
Data normalised to 491065.000000 on bm1_counts with error propagation assuming 
counting statistics
;


#==============================================================================
# REFINEMENT DATA
#==============================================================================

_pd_proc_ls_profile_function
;
Finger-Cox-Jephcoat function parameters U, V, W, X, Y, SH/L:
  peak variance(Gauss) = Utan(Th)^2^+Vtan(Th)+W:
  peak HW(Lorentz) = X/cos(Th)+Ytan(Th); SH/L = S/L+H/L
  U, V, W in (centideg)^2^, X & Y in centideg
    6.2(22)e2, -4(3)e2, 3.7(11)e2, 21.0(19), 0.000, 0.092(3), 

;

_pd_proc_ls_background_function
;
Background function: "chebyschev-1" function with 4 terms:
    88584.941, -22721.359, 6066.498, 1680.963, 
;

_pd_proc_ls_pref_orient_corr
;
March-Dollase correction (Dollase, 1986): [010] refined to 0.829.
;

_pd_proc_ls_prof_R_factor       0.02541
_pd_proc_ls_prof_wR_factor      0.03570
_pd_proc_ls_prof_wR_expected    0.00799
_refine_ls_R_Fsqd_factor        0.24109

_pd_proc_info_datetime  2025-09-29T12:34
_pd_calc_method         "Rietveld Refinement"
_computing_structure_refinement
   "GSAS-II (Toby & Von Dreele, J. Appl. Cryst. 46, 544-549, 2013)"

_refine_ls_matrix_type  full
_refine_ls_number_parameters  12
_refine_ls_goodness_of_fit_all  4.500
_refine_ls_shift/su_max  0.8828

# OVERALL WEIGHTED R-FACTOR
_refine_ls_wR_factor_obs  0.03570

#==============================================================================
# STRUCTURE FACTOR TABLE
#==============================================================================

loop_
   _refln_index_h
   _refln_index_k
   _refln_index_l
   _refln_F_squared_meas
   _refln_F_squared_calc
   _refln_phase_calc
   _refln_d_spacing
1	0	1	15.2835	8.4156	-180 4.85078
2	0	0	0.0517	0.02	180	 4.67391
0	1	1	0.0019	0.0005	0	 4.11921
1	1	1	11.3623	8.4717	180	 3.76946
2	1	0	50.9517	41.1919	0	 3.68465
2	0	1	0.0169	0.0163	0	 3.60772
2	1	1	31.8379	36.3037	-180 3.09033
0	2	0	67.0937	53.0603	-180 2.9945
0	0	2	36.9321	30.3383	180	 2.83731
3	0	1	0.6141	0.2742	0	 2.73127
1	0	2	5.4889	2.3553	0	 2.715
1	2	1	7.9189	7.6423	0	 2.54808
2	2	0	0.0148	0.0182	0	 2.5214
3	1	1	0.456	0.2695	-180 2.48505
1	1	2	4.3528	2.5036	0	 2.47277
2	0	2	0.0011	0.0008	180	 2.42539
4	0	0	22.0093	12.3185	0	 2.33696
2	2	1	0.0576	0.0148	180	 2.30418
2	1	2	7.4759	4.3609	0	 2.24804
4	1	0	0.0388	0.0229	0	 2.17708
4	0	1	27.4111	16.704	0	 2.16089
3	0	2	0.6111	1.2176	180	 2.09788
0	2	2	15.6567	27.5504	0	 2.05961
4	1	1	0.0229	0.0278	0	 2.03263
3	2	1	0.2904	0.249	180	 2.01796
1	2	2	2.379	2.1389	180	 2.01136
3	1	2	0.8779	1.1585	0	 1.97993
2	2	2	0.0022	0.0007	0	 1.88473
0	3	1	0.0012	0.0004	-180 1.88319
1	0	3	0.0088	0.0073	0	 1.85396
1	3	1	7.4537	6.9862	0	 1.8461
4	2	0	11.6425	11.1865	180	 1.84232
2	3	0	34.8354	33.9694	180	 1.83588
0	1	3	0.0002	0.0001	0	 1.80371
4	0	2	37.4548	20.0997	-180 1.80386
5	0	1	6.3516	4.2002	0	 1.77568
1	1	3	0.0006	0.0005	0	 1.77104
2	0	3	0.002	0.0021	180	 1.75339
4	2	1	14.4818	15.1691	-180 1.75229
2	3	1	26.7374	29.9383	0	 1.74674
4	1	2	0.0309	0.0309	180	 1.72721
3	2	2	1.6186	1.1057	0	 1.71819
5	1	1	8.3743	5.1006	0	 1.70243
2	1	3	18.0889	10.4066	0	 1.68276
3	0	3	9.4573	6.6349	-180 1.61693
3	3	1	0.2869	0.2222	0	 1.61171
1	3	2	2.6466	2.0646	-180 1.60834
1	2	3	0.0027	0.0067	-180 1.57631
3	1	3	4.6622	5.568	0	 1.56104
5	0	2	9.2755	11.1086	-180 1.56113
6	0	0	0.0294	0.031	-180 1.55797
4	2	2	26.4567	18.2527	0	 1.54516
2	3	2	4.5697	3.5963	-180 1.54136
5	2	1	2.6561	3.8142	-180 1.52734
4	3	0	0.0125	0.0189	-180 1.5179
2	2	3	0.0014	0.0019	0	 1.51309
5	1	2	10.9956	13.3644	180	 1.51065
6	1	0	6.4767	7.0425	0	 1.50779
6	0	1	0.0287	0.0269	0	 1.50238
0	4	0	41.8415	39.7359	0	 1.49725
4	0	3	35.8592	34.9569	0	 1.47028
4	3	1	0.024	0.0229	180	 1.46635
6	1	1	7.1001	5.9744	180	 1.45723
3	3	2	1.0719	0.9554	-180 1.44619
1	4	1	5.2549	5.7232	-180 1.43065
4	1	3	0.0676	0.0829	0	 1.42788
2	4	0	0.01	0.0136	180	 1.42587
3	2	3	3.7201	6.0252	0	 1.42276
0	0	4	0.0653	0.1201	180	 1.41865
1	0	4	9.4331	10.8674	0	 1.40259
5	2	2	9.6625	10.0878	0	 1.3843
2	4	1	0.0111	0.0111	0	 1.38289
6	2	0	0.029	0.0281	0	 1.3821
0	3	3	0.0001	0.0001	-180 1.37307
1	1	4	11.4651	11.2796	0	 1.36564
6	0	2	0.0147	0.0145	-180 1.36564
1	3	3	0.0005	0.0004	180	 1.35849
2	0	4	0.0294	0.0246	0	 1.3575
6	2	1	0.0213	0.0244	-180 1.34285
4	3	2	0.0239	0.0255	0	 1.33841
6	1	2	0.9913	1.003	0	 1.33146
5	0	3	0.4382	0.4386	180	 1.32968
5	3	1	4.2587	4.2062	180	 1.32677
0	4	2	21.3074	20.632	180	 1.32419
2	1	4	12.0053	11.5946	180	 1.32392
4	2	3	34.7017	31.7446	180	 1.31977
2	3	3	9.8695	8.5819	-180 1.3174
3	4	1	0.2383	0.1865	0	 1.31292
1	4	2	2.1005	1.6018	0	 1.3111

_reflns_number_total  89
_reflns_limit_h_min  0
_reflns_limit_h_max  6
_reflns_limit_k_min  0
_reflns_limit_k_max  4
_reflns_limit_l_min  0
_reflns_limit_l_max  4
_reflns_d_resolution_low    4.851
_reflns_d_resolution_high   1.311


#==============================================================================
# POWDER DATA TABLE
#==============================================================================
 
_pd_meas_number_of_points  943

loop_
   _pd_meas_2theta_scan
   _pd_meas_intensity_total
   _pd_calc_intensity_total
   _pd_proc_intensity_bkg_calc
   _pd_proc_ls_weight
  17.00000   118737.5834  115697.2059  115691.835  0.000000136658 
  17.12500   118086.8318  115626.8864  115621.4498 0.000000255368 
  17.25000   118360.2508  115561.9417  115556.4096 0.00000037007 
  17.37500   117845.6229  115491.4757  115485.8748 0.0000004826 
  17.50000   118296.0034  115426.3632  115420.6973 0.000000584033 
  17.62500   117981.0089  115355.7526  115350.0147 0.000000699799 
  17.75000   118061.1088  115290.5113  115284.7014 0.000000824711 
  17.87500   117751.7654  115219.7578  115213.8724 0.000000958774 
  18.00000   117107.4993  115154.4024  115148.4248 0.000000958936 
  18.12500   117929.5446  115083.5081  115077.4511 0.000000952846 
  18.25000   117224.587   115018.0028  115011.8707 0.000000967276 
  18.37500   117417.0027  114946.9695  114940.7539 0.000000966986 
  18.50000   117085.7489  114881.3367  114875.0422 0.000000973393 
  18.62500   116986.2562  114810.1662  114803.7839 0.000000980423 
  18.75000   117521.3721  114744.4155  114737.9423 0.000000977457 
  18.87500   116424.4509  114673.1103  114666.5441 0.000001001491 
  19.00000   116711.7472  114607.237   114600.5741 0.000001010191 
  19.12500   117430.4842  114535.7983  114529.0377 0.000001000025 
  19.25000   116270.1232  114469.7941  114462.9408 0.000001024558 
  19.37500   116334.292   114398.2244  114391.2677 0.000001034655 
  19.50000   115853.0884  114332.1002  114325.0453 0.000001047218 
  19.62500   115757.8509  114260.4015  114253.2372 0.000001057969 
  19.75000   115714.0705  114194.1594  114186.8909 0.000001053471 
  19.87500   115812.2408  114122.3703  114114.9493 0.000001048753 
  20.00000   116024.0121  114056.0123  114048.4806 0.000001026245 
  20.12500   116028.4723  113984.0626  113976.4071 0.000001018771 
  20.25000   115023.4778  113917.591   113909.8174 0.000001021271 
  20.37500   116004.3812  113845.5193  113837.6137 0.000000993893 
  20.50000   115565.2256  113778.9361  113770.9046 0.00000100019 
  20.62500   114763.6531  113706.7449  113698.5722 0.000000999917 
  20.75000   115258.5549  113640.0526  113631.745  0.000000978239 
  20.87500   115498.0714  113567.7446  113559.2856 0.000000975324 
  21.00000   115198.2153  113500.9457  113492.342  0.000000974367 
  21.12500   115352.9592  113428.5237  113419.7571 0.000000973183 
  21.25000   115538.2731  113361.621   113352.6984 0.000000968843 
  21.37500   115066.7715  113289.2495  113279.9898 0.000000976137 
  21.50000   114998.0278  113222.247   113212.8175 0.000000964931 
  21.62500   114695.9661  113149.6076  113139.9867 0.000000982154 
  21.75000   115030.9993  113082.5075  113072.7023 0.00000098078 
  21.87500   115315.1799  113009.7642  112999.7508 0.000000987456 
  22.00000   114823.7474  112942.57    112932.3559 0.000001005378 
  22.12500   114684.8857  112869.7268  112859.2854 0.000001017013 
  22.25000   114805.4357  112802.4423  112791.7814 0.000001031462 
  22.37500   114541.8781  112729.5036  112718.5935 0.000001055876 
  22.50000   113850.4221  112662.1334  112650.9819 0.000001084886 
  22.62500   114208.1069  112589.1047  112577.6782 0.000001085427 
  22.75000   114056.5103  112521.6553  112509.9604 0.000001094448 
  22.87500   114090.2641  112448.5425  112436.5426 0.000001100591 
  23.00000   113757.539   112381.0447  112368.7201 0.000001110472 
  23.12500   113866.6682  112307.8551  112295.1897 0.000001117035 
  23.25000   113078.6355  112240.2628  112227.2641 0.000001130188 
  23.37500   113423.1178  112167.0048  112153.6227 0.000001119838 
  23.50000   113618.3865  112099.3539  112085.5954 0.000001121596 
  23.62500   112889.4207  112026.038   112011.8446 0.000001134051 
  23.75000   112792.3329  111958.3394  111943.7171 0.000001140236 
  23.87500   112446.6798  111884.9787  111869.8586 0.000001151368 
  24.00000   112738.2995  111817.246   111801.6323 0.000001144622 
  24.12500   113111.7284  111743.8576  111727.6676 0.000001132576 
  24.25000   113155.4272  111676.1083  111659.3441 0.000001136808 
  24.37500   111998.5745  111602.7132  111585.2749 0.000001162442 
  24.50000   112568.9981  111534.9706  111516.8556 0.00000114947 
  24.62500   112553.5233  111461.5984  111442.6835 0.000001152273 
  24.75000   112144.5964  111393.8937  111374.1699 0.000001161431 
  24.87500   112116.1428  111320.5842  111299.8965 0.000001156388 
  25.00000   112439.0774  111252.9611  111231.2901 0.000001151346 
  25.12500   112409.201   111179.7706  111156.9169 0.000001153064 
  25.25000   112402.5532  111112.2913  111088.2192 0.000001150175 
  25.37500   112111.4889  111039.3015  111013.7479 0.000001151332 
  25.50000   111849.428   110972.0582  110944.9604 0.000001150364 
  25.62500   111662.6078  110899.3923  110870.3925 0.000001141991 
  25.75000   111424.5712  110832.5263  110801.5167 0.000001139361 
  25.87500   111187.4113  110760.3772  110726.8539 0.000001133752 
  26.00000   111366.9117  110694.1154  110657.8912 0.000001124743 
  26.12500   111290.8536  110622.8369  110583.1352 0.000001120783 
  26.25000   111547.4099  110557.562   110514.0871 0.00000110605 
  26.37500   110917.4519  110487.6318  110439.2393 0.000001116041 
  26.50000   111126.619   110424.0313  110370.1073 0.000001104815 
  26.62500   111007.7452  110356.5197  110295.1695 0.000001112051 
  26.75000   110686.0665  110295.992   110225.955  0.000001128486 
  26.87500   110198.9028  110233.58    110150.9287 0.000001145027 
  27.00000   110942.7236  110182.5257  110081.6334 0.000001128863 
  27.12500   110564.9045  110150.7608  110006.5201 0.000001140793 
  27.25000   110637.6484  110197.6801  109937.1453 0.000001143382 
  27.37500   111889.8067  110517.7078  109861.9469 0.000001126372 
  27.50000   114484.3813  111463.4357  109792.4941 0.000001087903 
  27.62500   119552.5962  113978.3893  109717.2119 0.000001005499 
  27.75000   129015.9851  118431.3702  109647.6827 0.000000868207 
  27.87500   143722.7599  125545.2577  109572.3185 0.000000715216 
  28.00000   158423.7188  132516.3549  109502.7142 0.000000603207 
  28.12500   165010.4203  137009.7668  109427.2695 0.000000568201 
  28.25000   156220.006   135842.9317  109357.5917 0.000000642837 
  28.37500   145019.5003  129410.3242  109282.0682 0.000000739786 
  28.50000   133466.2416  121866.5014  109212.3184 0.00000088222 
  28.62500   122345.7977  115265.2747  109136.7176 0.000001045586 
  28.75000   115619.3538  111668.9083  109066.8972 0.000001176005 
  28.87500   112061.7406  109891.2768  108991.2209 0.000001251669 
  29.00000   111995.3263  109278.7701  108921.3314 0.000001261689 
  29.12500   112248.5164  109032.979   108845.581  0.000001250625 
  29.25000   110691.707   108918.5633  108775.6239 0.00000127642 
  29.37500   111331.3252  108819.71    108699.8011 0.000001274837 
  29.50000   111399.7702  108731.8755  108629.7779 0.000001270511 
  29.62500   111372.2338  108638.7982  108553.8843 0.000001268319 
  29.75000   110649.0787  108556.3346  108483.7965 0.000001285037 
  29.87500   110172.1     108471.13    108407.8336 0.00000129203 
  30.00000   110515.6728  108395.399   108337.6827 0.000001263956 
  30.12500   110646.225   108315.2763  108261.6522 0.00000126238 
  30.25000   110183.9137  108242.3335  108191.4396 0.000001268385 
  30.37500   110217.7368  108163.9909  108115.3431 0.000001251363 
  30.50000   110209.7217  108092.1254  108045.0703 0.000001228819 
  30.62500   110084.4879  108014.7468  107968.9095 0.000001228376 
  30.75000   110117.6373  107943.5278  107898.578  0.000001221681 
  30.87500   110462.5313  107866.6401  107822.3544 0.000001208283 
  31.00000   110315.1424  107795.8784  107751.9657 0.000001183199 
  31.12500   110350.6347  107719.4204  107675.6809 0.00000118852 
  31.25000   110146.4327  107649.0096  107605.2364 0.000001196736 
  31.37500   109726.6201  107572.8949  107528.8921 0.000001205401 
  31.50000   110557.7369  107502.7768  107458.3934 0.000001193553 
  31.62500   109767.332   107426.9622  107381.991  0.000001198182 
  31.75000   109672.0164  107357.1124  107311.4396 0.000001187509 
  31.87500   110001.7011  107281.5866  107234.9809 0.000001176343 
  32.00000   109948.6299  107212.0085  107164.3781 0.000001196235 
  32.12500   109676.8803  107136.7919  107087.8647 0.000001180717 
  32.25000   110281.8727  107067.5408  107017.2122 0.000001152837 
  32.37500   109003.3036  106992.7698  106940.6455 0.000001184826 
  32.50000   109375.7587  106924.2687  106869.9447 0.000001185057 
  32.62500   109000.0578  106851.6916  106793.3265 0.00000120054 
  32.75000   108655.6599  106788.8408  106722.5789 0.000001236127 
  32.87500   108502.1277  106731.1245  106645.9108 0.00000125334 
  33.00000   109340.397   106694.0721  106575.1177 0.000001265004 
  33.12500   108702.9777  106673.4298  106498.4013 0.000001304723 
  33.25000   108704.8903  106660.9339  106427.5644 0.000001329346 
  33.37500   108552.4596  106626.5145  106350.8013 0.000001352295 
  33.50000   108099.7872  106554.1898  106279.922  0.000001381211 
  33.62500   109333.975   106434.8677  106203.1137 0.000001362732 
  33.75000   108614.4715  106311.7723  106132.1935 0.000001381878 
  33.87500   108702.2647  106190.8695  106055.3418 0.000001382028 
  34.00000   108646.3566  106099.1363  105984.3821 0.00000138888 
  34.12500   108413.4126  106016.7156  105907.4885 0.000001403532 
  34.25000   107721.5461  105949.2015  105836.4909 0.000001421309 
  34.37500   107779.3934  105880.248   105759.5569 0.000001421827 
  34.50000   108108.3458  105818.6849  105688.5229 0.000001399306 
  34.62500   109154.212   105753.8988  105611.5503 0.000001367213 
  34.75000   109181.4394  105695.9993  105540.4813 0.000001361731 
  34.87500   109126.3981  105635.8435  105463.4715 0.000001361108 
  35.00000   109349.3327  105583.2807  105392.369  0.000001353792 
  35.12500   109140.6327  105530.4586  105315.3238 0.000001354562 
  35.25000   109757.4425  105486.6505  105244.1893 0.000001351022 
  35.37500   110026.0514  105446.5093  105167.1102 0.000001351409 
  35.50000   109925.8998  105419.7763  105095.9452 0.000001359046 
  35.62500   109749.4315  105415.1603  105018.8338 0.000001366096 
  35.75000   110873.4795  105482.5426  104947.6398 0.00000135412 
  35.87500   111840.8995  105844.0745  104870.4977 0.000001334659 
  36.00000   114966.1491  107017.8319  104799.2761 0.00000126609 
  36.12500   121443.2898  110623.2687  104722.105  0.000001139309 
  36.25000   131384.0469  117958.815   104650.8573 0.000000974828 
  36.37500   145825.6764  131332.2182  104573.6588 0.000000793463 
  36.50000   162184.9869  146353.1686  104502.3865 0.000000645798 
  36.62500   174443.7954  158528.9868  104425.1621 0.000000557039 
  36.75000   175901.1739  159739.3143  104353.8667 0.000000543313 
  36.87500   163086.9618  150681.4928  104276.6181 0.000000620513 
  37.00000   151559.1097  141382.5973  104205.3011 0.000000707787 
  37.12500   155858.9826  142266.4437  104128.0298 0.000000660347 
  37.25000   179400.0152  159025.2542  104056.6927 0.00000049678 
  37.37500   213903.9621  189890.729   103979.4004 0.000000354115 
  37.50000   243987.1079  215723.7134  103908.0445 0.000000273252 
  37.62500   252726.0482  222349.6362  103830.7329 0.000000252464 
  37.75000   228458.7526  203595.7558  103759.3598 0.000000301451 
  37.87500   185623.857   168776.9883  103682.0303 0.000000448077 
  38.00000   145410.2968  138965.4521  103610.6416 0.000000710395 
  38.12500   120597.1365  118257.364   103533.2959 0.000001013964 
  38.25000   111021.5341  109140.8736  103461.8929 0.000001190026 
  38.37500   108568.3815  105432.8917  103384.5326 0.000001232181 
  38.50000   107681.4363  104340.3686  103313.117  0.000001264479 
  38.62500   106983.3114  103911.6241  103235.7437 0.000001292267 
  38.75000   107395.2631  103696.329   103164.3167 0.00000129336 
  38.87500   107227.5106  103519.8311  103086.9321 0.000001313239 
  39.00000   107525.4394  103383.412   103015.4954 0.000001318751 
  39.12500   107674.8498  103254.356   102938.1009 0.000001322527 
  39.25000   108079.5555  103146.7739  102866.6559 0.000001318145 
  39.37500   108520.6407  103038.7258  102789.2533 0.000001325394 
  39.50000   108540.1655  102944.4596  102717.8015 0.000001324863 
  39.62500   107370.6021  102847.0701  102640.3923 0.000001362788 
  39.75000   107808.5666  102760.1849  102568.9352 0.000001359015 
  39.87500   107977.6062  102668.9084  102491.521  0.000001351607 
  40.00000   106652.5525  102586.8089  102420.06   0.000001389667 
  40.12500   106229.6979  102499.8002  102342.6425 0.00000139824 
  40.25000   105813.7172  102420.989   102271.1792 0.000001417774 
  40.37500   105406.4451  102336.9986  102193.76   0.000001445143 
  40.50000   105929.79    102260.667   102122.2958 0.000001434959 
  40.62500   106185.788   102178.9396  102044.8764 0.000001423262 
  40.75000   105882.6372  102104.3722  101973.4128 0.000001430578 
  40.87500   106704.3662  102024.4487  101895.9948 0.000001419484 
  41.00000   108272.0424  101951.4056  101824.5333 0.000001380634 
  41.12500   110083.4456  101873.0211  101747.1185 0.000001340774 
  41.25000   112476.3639  101801.326   101675.6606 0.000001280037 
  41.37500   114139.6478  101724.3736  101598.2504 0.000001215266 
  41.50000   114802.7555  101653.9645  101526.7975 0.000001189742 
  41.62500   113145.3569  101578.3933  101449.3936 0.000001225784 
  41.75000   111212.2896  101509.308   101377.9473 0.00000126308 
  41.87500   107915.3685  101435.2334  101300.5513 0.000001335133 
  42.00000   105716.7043  101367.7713  101229.113  0.000001387741 
  42.12500   104648.3685  101295.8497  101151.7264 0.000001416276 
  42.25000   104020.559   101229.9668  101080.2976 0.000001420636 
  42.37500   104353.5531  101159.6977  101002.9222 0.000001437736 
  42.50000   103346.1441  101095.9883  100931.5044 0.000001454435 
  42.62500   103932.8436  101028.4106  100854.1417 0.000001425002 
  42.75000   103270.6347  100967.5734  100782.7363 0.000001420491 
  42.87500   103340.8823  100903.6578  100705.3879 0.000001404999 
  43.00000   102745.2588  100846.8084  100633.9966 0.000001407568 
  43.12500   103656.813   100788.0617  100556.6641 0.000001379296 
  43.25000   104241.6455  100737.073   100485.2881 0.000001368071 
  43.37500   103270.5783  100686.0977  100407.9732 0.000001386321 
  43.50000   103442.8353  100644.0313  100336.6141 0.000001392427 
  43.62500   103892.6044  100605.3922  100259.3183 0.000001401575 
  43.75000   103758.6213  100578.0276  100187.9777 0.000001433674 
  43.87500   104017.0582  100560.3924  100110.7026 0.000001454614 
  44.00000   103368.9669  100559.3227  100039.3818 0.00000148652 
  44.12500   102199.5384  100583.5575  99962.1291  0.000001528869 
  44.25000   102032.2465  100654.4771  99890.8297  0.00000154217 
  44.37500   101578.6965  100904.8707  99813.6009  0.000001536952 
  44.50000   101985.2369  101732.8373  99742.3244  0.000001514264 
  44.62500   104546.771   104838.9115  99665.1211  0.000001449223 
  44.75000   111699.7339  113011.513   99593.8689  0.000001271072 
  44.87500   129172.6675  133069.1079  99516.6928  0.00000096588 
  45.00000   160207.2882  164776.2472  99445.4665  0.000000640979 
  45.12500   197681.2012  206904.4013  99368.3191  0.000000435088 
  45.25000   221566.9519  236262.8879  99297.1201  0.000000352021 
  45.37500   221714.3095  238314.3158  99220.0031  0.000000359885 
  45.50000   199934.1242  211282.5913  99148.8328  0.000000451555 
  45.62500   162879.5802  168932.6107  99071.7479  0.000000659847 
  45.75000   129503.7233  135628.6001  99000.6078  0.000000986285 
  45.87500   111783.7756  113983.3285  98923.5564  0.000001282374 
  46.00000   106522.1635  105197.6387  98852.4482  0.000001364423 
  46.12500   105416.935   102752.8786  98775.432   0.000001378058 
  46.25000   108615.302   104902.3702  98704.3569  0.000001297102 
  46.37500   118042.7304  113360.8207  98627.3775  0.000001096623 
  46.50000   138290.0256  129432.145   98556.3372  0.000000794211 
  46.62500   172528.1983  155377.9572  98479.3962  0.00000052321 
  46.75000   206874.2293  179803.669   98408.392   0.000000384618 
  46.87500   223175.1705  192812.6583  98331.4911  0.000000335037 
  47.00000   219044.2224  184509.2601  98260.5246  0.00000035846 
  47.12500   199227.4319  159386.9688  98183.6652  0.000000427654 
  47.25000   169158.3601  134046.1834  98112.7379  0.000000583686 
  47.37500   133988.953   114273.682   98035.9218  0.00000092536 
  47.50000   111420.7221  104614.3796  97965.0351  0.000001324829 
  47.62500   104557.1656  100311.2161  97888.2638  0.000001504787 
  47.75000   103154.5254  98966.2756   97817.4192  0.000001540695 
  47.87500   102185.1149  98465.1685   97740.6944  0.000001587189 
  48.00000   102868.101   98250.2393   97669.8934  0.000001571617 
  48.12500   101945.4707  98088.6909   97593.2166  0.000001607378 
  48.25000   101517.0986  97965.4308   97522.4607  0.000001597403 
  48.37500   101668.6048  97849.4111   97445.8336  0.000001573268 
  48.50000   101599.0479  97755.9592   97375.1243  0.000001567224 
  48.62500   101189.1348  97672.6268   97298.5484  0.000001579009 
  48.75000   100903.3148  97632.8403   97227.8871  0.000001589921 
  48.87500   100979.3956  97724.5902   97151.3641  0.000001580251 
  49.00000   101490.7961  98189.6854   97080.7524  0.000001567201 
  49.12500   102600.7143  99716.1039   97004.2838  0.000001514126 
  49.25000   106708.6096  102796.323   96933.7231  0.000001420286 
  49.37500   113473.3304  108201.4205  96857.3106  0.000001288884 
  49.50000   121549.6173  113900.3862  96786.8024  0.000001141139 
  49.62500   124370.7008  117892.7796  96710.4476  0.000001082981 
  49.75000   119695.0426  117242.1525  96639.9934  0.000001156771 
  49.87500   114088.3289  112243.5383  96563.6978  0.000001267682 
  50.00000   108942.8203  106329.2497  96493.2991  0.000001374722 
  50.12500   103259.2481  101198.6491  96417.0645  0.000001520559 
  50.25000   99359.9247   98434.0863   96346.7227  0.000001631415 
  50.37500   98494.8474   97070.5878   96270.5505  0.000001667613 
  50.50000   98257.0032   96585.7171   96200.2672  0.00000169475 
  50.62500   98177.9122   96369.7567   96124.1591  0.000001716221 
  50.75000   98348.0772   96256.3378   96053.9357  0.00000172162 
  50.87500   98101.1772   96159.3874   95977.8934  0.000001735485 
  51.00000   97757.7317   96082.5956   95907.7313  0.000001750862 
  51.12500   97699.7858   96021.4438   95831.7563  0.000001756755 
  51.25000   98108.8359   96010.8664   95761.6572  0.000001736071 
  51.37500   97480.558    96105.4985   95685.7511  0.000001761598 
  51.50000   98122.1646   96367.0051   95615.7163  0.000001734519 
  51.62500   98720.4351   96927.9756   95539.8807  0.000001714078 
  51.75000   100749.6728  97721.8391   95469.9118  0.000001663568 
  51.87500   102845.2277  98723.3365   95394.1483  0.00000159681 
  52.00000   105399.3367  99433.1508   95324.2467  0.000001525282 
  52.12500   105337.319   99507.7674   95248.557   0.000001517434 
  52.25000   102882.3671  98795.3756   95178.7242  0.000001597997 
  52.37500   100775.8971  97547.4821   95103.1099  0.000001648016 
  52.50000   98724.6647   96446.6381   95033.3474  0.000001713955 
  52.62500   97113.8852   95620.9814   94957.81    0.000001755394 
  52.75000   97440.6292   95200.8124   94888.1193  0.00000171861 
  52.87500   97298.314    94973.886    94812.6604  0.000001696471 
  53.00000   97089.7713   94858.5664   94743.043   0.000001695141 
  53.12500   96757.6483   94767.7153   94667.6643  0.000001688585 
  53.25000   96160.7728   94693.1018   94598.1216  0.000001677353 
  53.37500   96381.3483   94615.4458   94522.8247  0.00000164121 
  53.50000   96194.9685   94545.303    94453.3582  0.000001620321 
  53.62500   96431.3716   94470.6367   94378.1447  0.000001581233 
  53.75000   96007.238    94402.8757   94308.7559  0.000001586353 
  53.87500   95843.0929   94330.7743   94233.6274  0.000001611893 
  54.00000   96518.1529   94265.5507   94164.3178  0.000001600886 
  54.12500   95390.9671   94196.5751   94089.2758  0.000001654224 
  54.25000   96044.2864   94134.791    94020.0469  0.000001664117 
  54.37500   95814.7709   94070.4491   93945.0932  0.00000172059 
  54.50000   95659.2369   94014.1923   93875.9464  0.000001771936 
  54.62500   95700.3101   93958.0922   93801.0825  0.000001825287 
  54.75000   95448.263    93914.1263   93732.0193  0.000001857148 
  54.87500   95903.0135   93889.4311   93657.2468  0.000001865611 
  55.00000   95478.9706   93940.1834   93588.2688  0.000001896024 
  55.12500   95650.5127   94273.844    93513.5893  0.000001904799 
  55.25000   96326.7499   95299.1378   93444.6978  0.000001894015 
  55.37500   99160.7745   98105.4492   93370.113   0.000001803666 
  55.50000   103296.8297  103088.7375  93301.3096  0.000001656344 
  55.62500   111796.962   110847.3123  93226.821   0.000001420504 
  55.75000   121944.9221  117998.735   93158.1072  0.000001221585 
  55.87500   126940.1818  121787.8676  93083.7164  0.000001121932 
  56.00000   123002.7229  119410.302   93015.0937  0.000001187859 
  56.12500   113466.7127  112084.7725  92940.8023  0.000001363311 
  56.25000   103882.41    104499.9577  92872.2721  0.000001595157 
  56.37500   97593.9463   98331.4931   92798.0818  0.000001766044 
  56.50000   95188.1265   95133.2258   92729.6456  0.000001835109 
  56.62500   93896.2966   93588.526    92655.558   0.000001860304 
  56.75000   93801.83     93050.67     92587.2173  0.000001860415 
  56.87500   93704.7798   92842.9742   92513.2339  0.000001868304 
  57.00000   94132.3391   92814.7164   92444.9902  0.000001851769 
  57.12500   94750.5818   92979.0409   92371.1127  0.000001825068 
  57.25000   96222.1968   93422.0153   92302.9674  0.000001781089 
  57.37500   98057.2436   94323.9087   92229.1974  0.000001684381 
  57.50000   102707.4329  95460.4401   92161.1521  0.00000152597 
  57.62500   105754.0541  96594.3986   92087.4911  0.00000144589 
  57.75000   106371.9814  96996.2441   92019.5473  0.00000142176 
  57.87500   104546.0959  96396.057    91945.997   0.00000145743 
  58.00000   99973.7299   95163.7366   91878.156   0.000001558618 
  58.12500   96461.5521   93733.2609   91804.718   0.000001656757 
  58.25000   94209.9943   92735.9146   91736.9815  0.000001722421 
  58.37500   93052.2289   92102.5919   91663.6573  0.000001757157 
  58.50000   92388.437    91813.9114   91596.0267  0.000001790741 
  58.62500   92221.1866   91662.8311   91522.8181  0.000001793542 
  58.75000   92364.9508   91582.9098   91455.2948  0.000001779672 
  58.87500   91949.4163   91514.0645   91382.2033  0.000001794379 
  59.00000   91773.6953   91447.9829   91314.7888  0.00000181223 
  59.12500   92007.1598   91365.4203   91241.816   0.000001807834 
  59.25000   91892.1772   91281.2861   91174.5119  0.000001835893 
  59.37500   92099.5249   91189.2084   91101.6594  0.000001870816 
  59.50000   91214.0595   91108.6602   91034.4671  0.000001930928 
  59.62500   92358.5415   91027.7109   90961.7365  0.000001930993 
  59.75000   91957.5285   90957.4685   90894.6575  0.000001990989 
  59.87500   92067.2019   90884.2359   90822.0505  0.000002021123 
  60.00000   92003.9071   90818.1772   90755.0862  0.00000207004 
  60.12500   92434.8418   90747.864    90682.6044  0.000002088874 
  60.25000   92337.0573   90684.2186   90615.7563  0.000002130434 
  60.37500   91309.5336   90617.4281   90543.4012  0.000002159695 
  60.50000   91926.7451   90560.615    90476.671   0.0000020898 
  60.62500   91920.7135   90516.6474   90404.4442  0.000002096774 
  60.75000   92270.8059   90528.0111   90337.8331  0.000002078537 
  60.87500   92081.7828   90695.8673   90265.7364  0.000002025247 
  61.00000   93548.7071   91152.8042   90199.246   0.000001899909 
  61.12500   94574.1264   92157.9581   90127.2808  0.00000183584 
  61.25000   95805.0398   93546.568    90060.9126  0.000001752551 
  61.37500   96110.4629   95135.9825   89989.0805  0.000001761869 
  61.50000   97122.1688   96007.0568   89922.836   0.000001767264 
  61.62500   97663.1182   95713.4918   89851.1388  0.000001726446 
  61.75000   96974.1619   94426.2266   89785.0194  0.000001738196 
  61.87500   96639.3532   92654.3916   89713.4585  0.000001755153 
  62.00000   95340.9613   91276.477    89647.4658  0.000001777834 
  62.12500   93233.704    90330.8587   89576.0429  0.00000180946 
  62.25000   92748.1611   89886.9711   89510.1783  0.000001798396 
  62.37500   91983.8633   89667.2998   89438.895   0.000001776462 
  62.50000   92413.1171   89560.7477   89373.16    0.000001725878 
  62.62500   91554.3039   89468.1618   89302.0179  0.000001752843 
  62.75000   92230.3988   89382.2024   89236.414   0.000001722808 
  62.87500   91616.7995   89290.2009   89165.4147  0.000001764099 
  63.00000   91864.3117   89212.0492   89099.9433  0.000001806272 
  63.12500   91258.5785   89138.5847   89029.0884  0.000001868162 
  63.25000   92280.5082   89085.6339   88963.7511  0.000001842703 
  63.37500   91100.5913   89065.6949   88893.0423  0.000001912482 
  63.50000   92275.1721   89143.5624   88827.8405  0.000001900952 
  63.62500   91777.5183   89491.4019   88757.2793  0.000001930153 
  63.75000   92455.3858   90284.5603   88692.2145  0.00000192743 
  63.87500   93583.6257   91874.1796   88621.8025  0.000001883773 
  64.00000   95303.0775   93923.1392   88556.8763  0.000001812343 
  64.12500   98130.9039   96115.6685   88486.6151  0.000001722169 
  64.25000   100249.2139  97181.9195   88421.8288  0.000001662177 
  64.37500   100931.7265  96594.8792   88351.7201  0.000001665103 
  64.50000   98543.1599   94726.0623   88287.0753  0.000001749349 
  64.62500   95629.2526   92269.602    88217.1206  0.00000182652 
  64.75000   92979.7862   90388.6647   88152.6187  0.00000190608 
  64.87500   91659.9555   89096.5065   88082.8197  0.000001943695 
  65.00000   91177.4764   88480.6635   88018.4623  0.000001953633 
  65.12500   91310.7555   88171.8599   87948.8205  0.000001943781 
  65.25000   90552.474    88033.1846   87884.609   0.000001955099 
  65.37500   90806.4964   87938.0721   87815.1261  0.000001939796 
  65.50000   90613.5266   87866.5959   87751.062   0.000001917076 
  65.62500   90039.0573   87795.5717   87681.7396  0.000001944478 
  65.75000   90022.4018   87733.5921   87617.8243  0.000001942496 
  65.87500   89533.2301   87670.1463   87548.664   0.000001964045 
  66.00000   90055.8511   87616.0648   87484.8991  0.000001943558 
  66.12500   89964.3974   87566.873    87415.9025  0.000001945245 
  66.25000   89699.3226   87544.7042   87352.2894  0.000001969196 
  66.37500   89276.7757   87598.7381   87283.458   0.0000019704 
  66.50000   89153.8417   87847.0101   87219.9983  0.000001988337 
  66.62500   89727.7375   88617.5561   87151.3339  0.000001972547 
  66.75000   91869.7036   90154.3421   87088.0289  0.00000191536 
  66.87500   94624.0725   92979.8918   87019.533   0.000001826042 
  67.00000   100129.1346  96381.4742   86956.3843  0.000001648001 
  67.12500   106152.1452  99781.4334   86888.0585  0.00000149502 
  67.25000   111936.3111  101224.9144  86825.0676  0.000001367909 
  67.37500   110818.7576  100035.5129  86756.9136  0.000001408847 
  67.50000   105854.9146  96976.4542   86694.0819  0.000001529031 
  67.62500   98678.8898   93100.5281   86626.1012  0.000001748242 
  67.75000   93016.76     90164.3613   86563.4302  0.000001949313 
  67.87500   90166.8972   88147.5748   86495.6244  0.000002043469 
  68.00000   88365.8334   87187.3954   86433.1157  0.000002148746 
  68.12500   87749.0437   86717.9128   86365.4865  0.000002184426 
  68.25000   87687.099    86524.7816   86303.1415  0.000002192922 
  68.37500   87499.9253   86409.6266   86235.6903  0.000002210735 
  68.50000   87532.2831   86332.8271   86173.5105  0.000002228768 
  68.62500   87554.5259   86265.0272   86106.2391  0.000002239246 
  68.75000   86109.1461   86221.3605   86044.226   0.000002310602 
  68.87500   86422.6693   86217.0594   85977.136   0.00000230689 
  69.00000   85374.8886   86287.9938   85915.291   0.000002329359 
  69.12500   85843.142    86486.1204   85848.3839  0.000002299214 
  69.25000   85627.6376   86782.7176   85786.7085  0.000002287942 
  69.37500   85912.3526   87148.747    85719.9861  0.000002237866 
  69.50000   86348.4809   87387.5557   85658.4818  0.000002193711 
  69.62500   87220.6665   87385.3915   85591.9455  0.000002140182 
  69.75000   86488.1632   87120.1869   85530.6138  0.000002159292 
  69.87500   86181.0621   86681.3335   85464.2653  0.000002181952 
  70.00000   86046.4532   86306.5351   85403.1077  0.000002187161 
  70.12500   86272.9743   86109.4308   85336.9486  0.000002172191 
  70.25000   85513.4069   86312.3555   85275.9666  0.000002216085 
  70.37500   86137.7967   87344.2659   85209.9984  0.000002177997 
  70.50000   86731.8284   89636.4835   85149.1935  0.000002132725 
  70.62500   88487.0351   94251.2706   85083.4179  0.000002047564 
  70.75000   91981.851    100514.4686  85022.7915  0.000001881404 
  70.87500   95750.6839   108133.6409  84957.2101  0.000001726862 
  71.00000   99469.498    113500.012   84896.7637  0.000001594523 
  71.12500   100491.4976  114719.8277  84831.3782  0.000001543644 
  71.25000   99260.9552   110971.2988  84771.1132  0.000001574831 
  71.37500   96051.5297   103696.2828  84705.9251  0.000001659881 
  71.50000   91608.4435   96707.0258   84645.8432  0.000001779532 
  71.62500   88396.3305   90889.9606   84580.8541  0.00000190716 
  71.75000   86539.611    87619.261    84520.9566  0.000001980087 
  71.87500   85704.8088   85850.3155   84456.1681  0.00000202495 
  72.00000   85847.6177   85174.7293   84396.4566  0.000002051503 
  72.12500   85736.6237   84937.1532   84331.8704  0.000002072063 
  72.25000   85695.0216   84959.1584   84272.3462  0.00000209808 
  72.37500   85396.6383   85226.4506   84207.9638  0.000002108353 
  72.50000   85965.5388   85778.8075   84148.6286  0.000002096319 
  72.62500   87231.657    86778.8409   84084.4517  0.00000205814 
  72.75000   88347.1873   87997.8478   84025.3068  0.000002005534 
  72.87500   89756.2089   89319.1639   83961.337   0.000001973339 
  73.00000   90141.2623   90102.7656   83902.384   0.000001972379 
  73.12500   90686.623    90058.9466   83838.6228  0.00000197243 
  73.25000   89077.0834   89149.503    83779.8632  0.000002040196 
  73.37500   87262.1624   87622.6185   83716.3123  0.000002158633 
  73.50000   85677.9936   86196.5374   83657.7475  0.000002274094 
  73.62500   85051.2482   85001.7566   83594.4084  0.000002320761 
  73.75000   85214.3116   84319.9092   83536.0399  0.000002352425 
  73.87500   84169.8692   83966.9221   83472.9144  0.000002410761 
  74.00000   84237.2726   83884.4602   83414.7437  0.000002401853 
  74.12500   84062.4772   83946.7265   83351.8332  0.000002390328 
  74.25000   84812.6167   84056.9618   83293.8618  0.000002346986 
  74.37500   84982.1      84138.6145   83231.1681  0.000002367065 
  74.50000   85223.3511   84108.1465   83173.3974  0.000002377265 
  74.62500   84706.0312   83938.7379   83110.922   0.000002399159 
  74.75000   84687.7929   83700.5674   83053.3536  0.000002406968 
  74.87500   83120.095    83429.309    82991.098   0.000002467995 
  75.00000   82809.1954   83216.8325   82933.7334  0.00000247848 
  75.12500   82713.3449   83046.5748   82871.6993  0.000002498631 
  75.25000   82991.1965   82936.1717   82814.5399  0.000002465426 
  75.37500   82686.1665   82847.9674   82752.7289  0.000002450777 
  75.50000   82665.4854   82781.1003   82695.7762  0.000002427239 
  75.62500   82940.6529   82715.2072   82634.19    0.000002407166 
  75.75000   82592.6617   82656.7667   82577.4454  0.000002423415 
  75.87500   82448.1446   82594.5643   82516.0856  0.000002384837 
  76.00000   82405.7631   82537.7543   82459.5507  0.000002327038 
  76.12500   82105.9768   82476.7226   82398.4187  0.000002304078 
  76.25000   82552.9568   82420.809    82342.095   0.000002253297 
  76.37500   82952.7071   82360.6666   82281.1926  0.000002230612 
  76.50000   81762.9294   82305.5348   82225.0815  0.000002290331 
  76.62500   82493.0608   82246.2183   82164.4102  0.000002216112 
  76.75000   82745.4156   82191.8431   82108.5132  0.000002188865 
  76.87500   82571.4956   82133.3531   82048.0747  0.000002208793 
  77.00000   82904.3093   82079.7577   81992.3933  0.000002231533 
  77.12500   82837.1677   82022.1424   81932.1892  0.000002256183 
  77.25000   82835.196    81969.3927   81876.7248  0.000002287264 
  77.37500   83551.977    81912.7481   81816.7567  0.000002268315 
  77.50000   82881.5457   81860.9592   81761.5109  0.000002334329 
  77.62500   83388.9058   81805.4506   81701.7803  0.000002318194 
  77.75000   83294.8716   81754.8465   81646.7546  0.000002340454 
  77.87500   83895.4617   81700.9093   81587.2632  0.000002329232 
  78.00000   83810.1221   81652.3455   81532.4589  0.000002341295 
  78.12500   83479.0603   81602.0618   81473.2083  0.000002352734 
  78.25000   84022.9202   81559.4812   81418.6271  0.00000232745 
  78.37500   83788.0049   81520.2776   81359.6189  0.000002353245 
  78.50000   84016.0902   81492.9879   81305.2622  0.000002332142 
  78.62500   84152.2013   81473.8122   81246.4979  0.000002329695 
  78.75000   84348.2912   81462.4777   81192.3672  0.000002324503 
  78.87500   84450.0201   81448.5742   81133.8486  0.000002302701 
  79.00000   84181.6376   81424.644    81079.9453  0.000002330529 
  79.12500   84331.8792   81380.1454   81021.6739  0.00000231286 
  79.25000   84575.5001   81324.5776   80967.9995  0.000002306708 
  79.37500   84119.5811   81259.3497   80909.9769  0.000002314975 
  79.50000   83961.3533   81205.4161   80856.533   0.000002291483 
  79.62500   84598.7512   81163.6528   80798.7608  0.000002270451 
  79.75000   84218.7583   81149.3416   80745.5488  0.000002281276 
  79.87500   84283.6319   81181.2489   80688.0286  0.000002278513 
  80.00000   84081.0302   81305.7363   80635.05    0.000002268264 
  80.12500   84467.8126   81679.4428   80577.7835  0.000002232531 
  80.25000   85075.8586   82484.5111   80525.0397  0.000002180196 
  80.37500   86400.0796   84275.8795   80468.0285  0.000002111678 
  80.50000   87718.737    87231.4736   80415.521   0.000002046279 
  80.62500   91957.4932   92230.554    80358.7666  0.000001869567 
  80.75000   97094.181    98517.7782   80306.497   0.000001665518 
  80.87500   102553.1774  106640.5463  80250.0011  0.000001468113 
  81.00000   108795.2574  114514.3742  80197.9708  0.000001305813 
  81.12500   114529.6639  122427.0912  80141.7349  0.000001165241 
  81.25000   119944.3476  128411.2314  80089.9454  0.000001055871 
  81.37500   125251.2132  132596.7695  80033.9712  0.000000973742 
  81.50000   128974.9889  133282.5016  79982.424   0.000000927097 
  81.62500   128875.6499  129478.2597  79926.713   0.000000940875 
  81.75000   122016.0146  121899.9237  79875.4096  0.000001063911 
  81.87500   111264.5216  111189.451   79819.9635  0.000001304966 
  82.00000   99510.621    101294.4426  79768.9054  0.000001646176 
  82.12500   90790.1022   92521.6422   79713.7258  0.000002011466 
  82.25000   85891.4762   86951.4451   79662.9143  0.000002297789 
  82.37500   84468.329    83473.6219   79608.0028  0.000002397319 
  82.50000   83358.9967   82052.1225   79557.4396  0.000002437661 
  82.62500   84006.5119   81868.8573   79502.7978  0.000002397499 
  82.75000   84662.2128   82659.3693   79452.4842  0.000002351649 
  82.87500   87561.6822   84389.2764   79398.1137  0.000002192429 
  83.00000   92669.4763   86575.7279   79348.0513  0.000001964371 
  83.12500   98385.6006   89082.0145   79293.9538  0.000001765187 
  83.25000   104742.9409  90850.5868   79244.1441  0.000001579722 
  83.37500   107718.3665  91445.4842   79190.321   0.000001495561 
  83.50000   108016.3971  90519.4678   79140.7654  0.000001512982 
  83.62500   101708.0539  88302.4285   79087.2185  0.000001702018 
  83.75000   94872.5209   85816.7809   79037.9185  0.000001938331 
  83.87500   88649.8812   83348.5932   78984.6493  0.000002188823 
  84.00000   85215.516    81640.8149   78935.6065  0.00000235116 
  84.12500   83186.1793   80493.7331   78882.6166  0.000002456442 
  84.25000   83127.3883   79984.6019   78833.8323  0.000002461757 
  84.37500   83099.6542   79870.9819   78781.1234  0.000002487658 
  84.50000   83815.718    80055.3037   78732.5992  0.000002451805 
  84.62500   84344.7563   80466.727    78680.1729  0.000002403121 
  84.75000   86154.3032   80939.85     78631.9102  0.000002319533 
  84.87500   86768.1046   81406.0377   78579.768   0.000002289321 
  85.00000   86825.5528   81652.2592   78531.7684  0.000002278928 
  85.12500   85705.4881   81626.6273   78479.912   0.000002314716 
  85.25000   85509.3874   81377.2186   78432.1769  0.000002306639 
  85.37500   83865.2356   81060.2474   78380.6078  0.000002380024 
  85.50000   82365.2842   81006.8265   78333.1387  0.000002452481 
  85.62500   82674.5211   81635.5747   78281.8586  0.000002438819 
  85.75000   83277.1477   83356.1562   78234.657   0.000002406175 
  85.87500   85248.8209   87149.0853   78183.6675  0.00000229218 
  86.00000   89877.7808   93070.2058   78136.7349  0.000002073653 
  86.12500   96181.2057   102557.7168  78086.0375  0.000001831456 
  86.25000   107911.3685  113960.1848  78039.3753  0.000001487244 
  86.37500   119736.1541  127906.2474  77988.9718  0.000001208051 
  86.50000   131035.5452  140101.6762  77942.5816  0.000001011366 
  86.62500   138863.1782  149628.4884  77892.4734  0.000000899895 
  86.75000   141721.6789  152641.5833  77846.3566  0.00000086572 
  86.87500   136577.3553  148284.8713  77796.5454  0.000000925464 
  87.00000   125265.7901  138112.9647  77750.7035  0.000001094006 
  87.12500   111217.1425  123500.8568  77701.1909  0.000001371984 
  87.25000   98941.5026   109855.1962  77655.6254  0.000001714832 
  87.37500   89240.2743   97475.4697   77606.4131  0.000002105901 
  87.50000   83414.4888   89270.5877   77561.1254  0.000002403167 
  87.62500   81073.3571   83727.7549   77512.2149  0.000002532759 
  87.75000   80415.039    80957.32     77467.2066  0.000002580633 
  87.87500   80577.955    79571.2703   77418.5995  0.000002582422 
  88.00000   80631.7719   79145.0204   77373.872   0.00000256778 
  88.12500   79915.2234   79171.093    77325.57    0.00000260527 
  88.25000   81204.4938   79422.7991   77281.1248  0.00000249759 
  88.37500   81659.9994   79777.0563   77233.1294  0.000002462193 
  88.50000   82548.4895   80053.1943   77188.968   0.000002405164 
  88.62500   82638.3021   80186.2339   77141.2808  0.000002430044 
  88.75000   82852.981    80129.1502   77097.4047  0.00000241588 
  88.87500   82641.2326   79967.1991   77050.0274  0.000002423578 
  89.00000   82060.8122   79889.7798   77006.4381  0.000002449511 
  89.12500   82439.3852   80062.3793   76959.3722  0.000002396588 
  89.25000   82702.8775   80532.8974   76916.0711  0.000002398831 
  89.37500   84282.1211   81307.9066   76869.3184  0.000002315065 
  89.50000   85631.8339   82066.3402   76826.307   0.000002240463 
  89.62500   87215.8891   82630.8103   76779.8689  0.000002167188 
  89.75000   87887.9599   82690.106    76737.1487  0.000002123621 
  89.87500   87444.2255   82212.4003   76691.0269  0.000002163605 
  90.00000   85677.4761   81462.0307   76648.5994  0.000002252948 
  90.12500   84049.5046   80676.7211   76602.7955  0.000002334593 
  90.25000   82664.9797   80316.3781   76560.6622  0.000002414212 
  90.37500   82284.5193   80600.3725   76515.1777  0.000002436358 
  90.50000   83892.9414   81571.9784   76473.3401  0.000002350324 
  90.62500   86703.2103   83253.6754   76428.1767  0.00000223583 
  90.75000   89785.528    85047.0866   76386.6362  0.000002095422 
  90.87500   93766.5234   86706.2767   76341.7955  0.00000192484 
  91.00000   95213.228    87475.357    76300.5537  0.000001818875 
  91.12500   95443.4752   87148.7692   76256.0373  0.000001820274 
  91.25000   93221.6      85845.1097   76215.0955  0.000001884141 
  91.37500   89447.8995   83764.7964   76170.9051  0.000002026351 
  91.50000   85301.9667   81694.5466   76130.2649  0.000002176464 
  91.62500   83023.4475   79704.98     76086.402   0.000002264367 
  91.75000   80364.6915   78299.2913   76046.0649  0.0000023679 
  91.87500   79136.7059   77270.9786   76002.5311  0.000002423022 
  92.00000   78451.5356   76694.0417   75962.4985  0.00000252243 
  92.12500   78246.3379   76340.1157   75919.2955  0.000002521223 
  92.25000   77886.4837   76159.7713   75879.569   0.000002565078 
  92.37500   77994.3626   76044.6316   75836.6983  0.00000255985 
  92.50000   78302.0755   75972.77     75797.2792  0.000002581351 
  92.62500   77918.9631   75910.8032   75754.7425  0.000002628794 
  92.75000   77557.3171   75860.0549   75715.6325  0.000002684691 
  92.87500   77647.7072   75808.4877   75673.4313  0.000002687325 
  93.00000   77092.2331   75762.8186   75634.6317  0.00000273678 
  93.12500   77976.5061   75714.8778   75592.7677  0.000002696855 
  93.25000   77355.4697   75671.5435   75554.2801  0.000002710873 
  93.37500   77181.3361   75625.9606   75512.7548  0.000002726955 
  93.50000   77445.606    75584.79     75474.5807  0.000002714845 
  93.62500   77147.4677   75541.0913   75433.3958  0.000002725665 
  93.75000   77519.2358   75501.5436   75395.5366  0.000002691557 
  93.87500   77160.1448   75459.5361   75354.6937  0.000002730382 
  94.00000   76982.8615   75421.5486   75317.1509  0.00000271856 
  94.12500   76832.4095   75381.3416   75276.6516  0.000002738906 
  94.25000   77257.1358   75345.3382   75239.4267  0.000002700444 
  94.37500   77104.5959   75308.2293   75199.2725  0.000002716365 
  94.50000   77281.1552   75277.2317   75162.367   0.000002738078 
  94.62500   76991.3934   75250.928    75122.5597  0.000002766134 
  94.75000   77151.7579   75240.1165   75085.975   0.000002765714 
  94.87500   77089.4155   75256.3387   75046.5161  0.000002771988 
  95.00000   77729.349    75315.5378   75010.2538  0.000002746119 
  95.12500   77317.5295   75453.9797   74971.1448  0.000002775347 
  95.25000   77966.6389   75674.1134   74935.2063  0.000002764902 
  95.37500   77596.2663   76028.1312   74896.449   0.000002794511 
  95.50000   77600.6066   76454.4451   74860.8359  0.000002772628 
  95.62500   77501.5528   76984.8289   74822.4317  0.000002770417 
  95.75000   78381.6993   77476.866    74787.1454  0.000002703193 
  95.87500   78769.8369   77932.4409   74749.0961  0.000002686516 
  96.00000   79332.4559   78222.7491   74714.138   0.000002641907 
  96.12500   79446.9429   78375.3455   74676.4451  0.000002626943 
  96.25000   79635.9365   78389.77     74641.8168  0.000002598075 
  96.37500   79993.322    78306.1002   74604.482   0.000002573994 
  96.50000   79543.3078   78152.4467   74570.1849  0.000002591267 
  96.62500   79533.6289   77891.8711   74533.2097  0.000002612858 
  96.75000   79158.8565   77546.9335   74499.2454  0.000002638756 
  96.87500   78415.9764   77065.1304   74462.6314  0.000002670254 
  97.00000   77358.6236   76557.9251   74429.0013  0.00000273155 
  97.12500   76929.8839   76001.9481   74392.7502  0.000002755482 
  97.25000   76946.7837   75534.9515   74359.4557  0.000002754654 
  97.37500   76203.0501   75118.1689   74323.5692  0.000002784628 
  97.50000   76253.9282   74828.0956   74290.6118  0.000002826973 
  97.62500   75686.5117   74608.2226   74255.0913  0.000002831423 
  97.75000   75697.706    74473.6795   74222.4727  0.000002834662 
  97.87500   75557.4397   74378.5169   74187.3198  0.000002836175 
  98.00000   74898.7423   74319.5978   74155.0413  0.000002891654 
  98.12500   74995.6892   74273.5097   74120.2577  0.000002933714 
  98.25000   75093.2685   74240.2961   74088.3208  0.000002888003 
  98.37500   74851.9026   74210.7031   74053.9082  0.000002915292 
  98.50000   74477.5136   74188.1521   74022.3144  0.000002942792 
  98.62500   74472.128    74168.7929   73988.2742  0.000002949318 
  98.75000   74626.6756   74155.8453   73957.025   0.000002971262 
  98.87500   74102.007    74147.4975   73923.3589  0.000003021862 
  99.00000   73877.5243   74145.8551   73892.4557  0.000003031182 
  99.12500   74055.4197   74153.8483   73859.1654  0.000002971245 
  99.25000   73578.9808   74178.1615   73828.6098  0.000002975299 
  99.37500   73852.3796   74242.4536   73795.6967  0.000002903078 
  99.50000   73661.6598   74369.6053   73765.4901  0.000002868212 
  99.62500   74326.6687   74637.9896   73732.956   0.000002793079 
  99.75000   73714.751    75073.7929   73703.1     0.000002791433 
  99.87500   74277.8752   75828.4801   73670.9464  0.000002735364 
  100.00000  75321.2549   76836.0998   73641.4423  0.000002676819 
  100.12500  76113.4225   78261.325    73609.6708  0.000002676402 
  100.25000  77885.6934   79800.3491   73580.5202  0.000002624703 
  100.37500  78967.8012   81513.9735   73549.1325  0.000002622962 
  100.50000  79673.4929   82892.6969   73520.3369  0.000002624782 
  100.62500  80573.2315   83879.19     73489.3345  0.000002590095 
  100.75000  81463.3565   84142.581    73460.8953  0.000002580234 
  100.87500  80729.3014   83726.0163   73430.2799  0.000002632273 
  101.00000  80044.6549   82902.8209   73402.1987  0.000002652342 
  101.12500  79256.0351   81928.7512   73371.9718  0.000002680231 
  101.25000  78793.3857   81348.542    73344.2499  0.000002682167 
  101.37500  80691.8095   81444.5105   73314.4132  0.000002532311 
  101.50000  84645.4393   82409.3298   73287.0523  0.000002315611 
  101.62500  89427.9542   84422.5253   73257.6073  0.00000209705 
  101.75000  94533.4401   86977.5533   73230.6088  0.000001872199 
  101.87500  99311.3669   90064.6198   73201.5572  0.00000172068 
  102.00000  104529.0245  92685.5095   73174.9225  0.000001566627 
  102.12500  109077.2205  94670.7808   73146.2659  0.000001462788 
  102.25000  110023.9144  95300.4791   73119.9965  0.00000144656 
  102.37500  106100.5764  94524.5489   73091.7365  0.000001551624 
  102.50000  99936.2553   92625.2795   73065.834   0.000001740721 
  102.62500  93687.9944   89698.8201   73037.9722  0.000001980388 
  102.75000  87400.8325   86655.4849   73012.438   0.000002239598 
  102.87500  82007.1019   83476.8107   72984.976   0.000002497496 
  103.00000  78806.4502   80983.524    72959.8115  0.000002700046 
  103.12500  76693.0531   78962.258    72932.7509  0.000002827461 
  103.25000  75546.8827   77759.7821   72907.9577  0.000002910265 
  103.37500  75691.1688   77088.7182   72881.3002  0.000002900599 
  103.50000  75631.6932   76901.5515   72856.8797  0.000002900635 
  103.62500  75716.1478   76964.4594   72830.6268  0.000002895458 
  103.75000  76215.9756   77089.948    72806.5806  0.000002882428 
  103.87500  76013.2714   77141.9408   72780.7338  0.000002889595 
  104.00000  76395.2288   77037.5082   72757.0634  0.000002856751 
  104.12500  75839.6819   76768.5792   72731.6245  0.000002889616 
  104.25000  75363.1338   76459.0718   72708.3312  0.000002928708 
  104.37500  74584.0774   76199.1921   72683.3017  0.00000299765 
  104.50000  73549.6452   76171.1055   72660.3872  0.000003102796 
  104.62500  74047.7517   76513.0249   72635.7687  0.000003057431 
  104.75000  74944.2315   77260.3876   72613.2343  0.000002984328 
  104.87500  75653.3089   78563.4186   72589.0286  0.000002949277 
  105.00000  76742.8475   80161.9618   72566.8758  0.000002878698 
  105.12500  78539.6345   82157.9378   72543.0843  0.000002749203 
  105.25000  79658.8435   84021.4611   72521.3146  0.000002663494 
  105.37500  81119.2655   85772.0637   72497.939   0.000002543772 
  105.50000  82858.52     86900.0271   72476.554   0.000002420123 
  105.62500  83316.6028   87438.6451   72453.5958  0.000002377879 
  105.75000  83321.8098   87331.4026   72432.5969  0.00000236035 
  105.87500  83922.0111   86774.6883   72410.0578  0.000002306151 
  106.00000  84227.0952   86152.4074   72389.4464  0.000002224708 
  106.12500  84319.5223   85712.8043   72367.328   0.000002220131 
  106.25000  85624.6781   85767.7183   72347.1057  0.000002160276 
  106.37500  86929.962    86435.1806   72325.4096  0.000002093188 
  106.50000  87644.163    87529.4882   72305.5779  0.000002070097 
  106.62500  88952.1986   88954.1244   72284.3056  0.00000200992 
  106.75000  90554.2084   90128.109    72264.8659  0.000001951179 
  106.87500  91645.4884   90824.0695   72244.0192  0.000001912961 
  107.00000  91218.3169   90650.0579   72224.973   0.000001971161 
  107.12500  89704.2178   89478.2612   72204.5534  0.000002049641 
  107.25000  87138.245    87616.4184   72185.9022  0.00000216117 
  107.37500  83862.4758   85057.6969   72165.9112  0.000002341138 
  107.50000  80553.141    82515.4866   72147.6565  0.000002531422 
  107.62500  78174.8693   79885.2479   72128.0959  0.000002682901 
  107.75000  76532.4576   77777.3349   72110.2392  0.000002780309 
  107.87500  74956.2486   75959.462    72091.1105  0.000002897139 
  108.00000  73425.0117   74730.1555   72073.6532  0.000003003085 
  108.12500  73477.7423   73840.0471   72054.958   0.000002985297 
  108.25000  74316.1667   73361.6322   72037.9016  0.000002908875 
  108.37500  73515.8356   73149.2325   72019.6416  0.000002955914 
  108.50000  73993.0492   73199.6043   72002.9876  0.000002908664 
  108.62500  74262.307    73513.7197   71985.1644  0.000002893167 
  108.75000  74995.5255   74060.4804   71968.9142  0.00000285392 
  108.87500  75092.1254   74960.6578   71951.5293  0.000002866721 
  109.00000  76429.3507   76091.6258   71935.6846  0.00000277645 
  109.12500  77484.9385   77622.7631   71918.7397  0.000002698999 
  109.25000  78618.4171   79250.3859   71903.3018  0.000002622228 
  109.37500  79930.8396   81104.6457   71886.7984  0.000002551588 
  109.50000  81446.6469   82721.8898   71871.7688  0.000002457679 
  109.62500  82812.5936   84142.4098   71855.7086  0.000002387078 
  109.75000  84220.0346   84953.6852   71841.0889  0.000002298536 
  109.87500  84498.2735   85148.4942   71825.4735  0.000002268827 
  110.00000  84182.1977   84683.2918   71811.265   0.000002265372 
  110.12500  82800.5135   83603.9323   71796.096   0.000002344267 
  110.25000  80919.5402   82273.7871   71782.3003  0.000002462722 
  110.37500  79215.1784   80722.474    71767.5793  0.000002549706 
  110.50000  77916.5362   79393.3736   71754.1979  0.000002627371 
  110.62500  77596.9629   78229.4741   71739.9264  0.00000265309 
  110.75000  76928.9908   77481.9921   71726.9608  0.000002697543 
  110.87500  76990.928    77020.8285   71713.1405  0.000002703969 
  111.00000  77201.7769   76848.8107   71700.5921  0.000002708594 
  111.12500  77275.2318   76818.2351   71687.2246  0.000002672833 
  111.25000  77984.2824   76815.8983   71675.095   0.000002605397 
  111.37500  78360.3876   76729.4424   71662.1819  0.000002573267 
  111.50000  77742.3958   76511.6106   71650.4724  0.000002554515 
  111.62500  77677.286    76114.0203   71638.0154  0.0000025608 
  111.75000  76849.2312   75628.4543   71626.7276  0.000002590591 
  111.87500  76033.3274   75033.1503   71614.7282  0.000002613507 
  112.00000  75771.5523   74477.3381   71603.8636  0.00000262811 
  112.12500  75190.7549   73922.473    71592.3234  0.000002692688 
  112.25000  74857.5484   73485.8555   71581.8834  0.000002764308 
  112.37500  74131.0056   73109.4029   71570.804   0.00000284927 
  112.50000  73938.8682   72848.4008   71560.7902  0.00000290275 
  112.62500  73618.0008   72645.9148   71550.1733  0.000002947972 
  112.75000  73890.375    72519.1969   71540.587   0.000002955924 
  112.87500  73210.1503   72437.2227   71530.4342  0.000003027839 
  113.00000  73599.0848   72412.7428   71521.277   0.000002994783 
  113.12500  72686.9756   72453.0552   71511.5898  0.000003024815 
  113.25000  72707.298    72570.9952   71502.8633  0.000003022287 
  113.37500  73159.9923   72813.7642   71493.6433  0.000002961778 
  113.50000  73422.8491   73169.8115   71485.3488  0.00000293104 
  113.62500  73849.9499   73721.4727   71476.5977  0.000002866065 
  113.75000  75503.1988   74392.6346   71468.7368  0.000002748512 
  113.87500  76054.7906   75284.6024   71460.4562  0.000002704216 
  114.00000  77024.0348   76228.3143   71453.0302  0.000002663321 
  114.12500  78030.465    77320.2677   71445.2217  0.000002613512 
  114.25000  78578.5246   78319.0501   71438.2323  0.000002560005 
  114.37500  79251.9084   79298.1329   71430.8974  0.000002515998 
  114.50000  79661.1447   80025.8808   71424.346   0.000002481248 
  114.62500  80475.2604   80554.9562   71417.4865  0.000002442108 
  114.75000  79574.0248   80777.4216   71411.3745  0.00000247435 
  114.87500  78868.9054   80745.8292   71404.9918  0.000002508486 
  115.00000  77700.0398   80508.7221   71399.3208  0.000002574643 
  115.12500  77425.8024   80086.8816   71393.4167  0.000002588522 
  115.25000  76214.6352   79593.6199   71388.1881  0.00000267129 
  115.37500  75424.4536   78984.0526   71382.7641  0.00000271725 
  115.50000  74512.61     78369.5883   71377.9794  0.000002794261 
  115.62500  74274.4311   77656.8352   71373.0371  0.00000283273 
  115.75000  73602.5516   76963.5864   71368.6979  0.000002893441 
  115.87500  73383.4968   76191.009    71364.2389  0.000002924414 
  116.00000  72932.6754   75480.2222   71360.3465  0.000002965142 
  116.12500  72908.4007   74741.9362   71356.3725  0.000002970183 
  116.25000  72539.0957   74116.2718   71352.9285  0.000002998629 
  116.37500  72480.1645   73525.3593   71349.441   0.000003002431 
  116.50000  72177.946    73078.6904   71346.4468  0.000003017856 
  116.62500  71888.0721   72715.4004   71343.4474  0.000003034134 
  116.75000  71524.9907   72497.3456   71340.9046  0.000003073921 
  116.87500  71606.2945   72389.1479   71338.395   0.000003067966 
  117.00000  71885.6622   72404.5661   71336.305   0.000003061402 
  117.12500  72497.347    72539.6687   71334.2867  0.000003007852 
  117.25000  72289.108    72764.6598   71332.651   0.000003040893 
  117.37500  72727.0866   73102.2155   71331.1257  0.000003047984 
  117.50000  72982.8522   73481.2653   71329.9458  0.000003025471 
  117.62500  73847.2629   73935.976    71328.9151  0.000002966079 
  117.75000  73398.2509   74363.4233   71328.1924  0.000003009682 
  117.87500  74036.8667   74792.33     71327.6578  0.000002945907 
  118.00000  74368.2417   75116.647    71327.394   0.000002917383 
  118.12500  75031.5216   75349.6764   71327.3572  0.000002850032 
  118.25000  75087.4499   75429.0921   71327.5535  0.00000282613 
  118.37500  75013.6053   75357.3053   71328.0161  0.000002820349 
  118.50000  74611.9678   75155.3686   71328.6741  0.000002859882 
  118.62500  74258.7566   74819.9509   71329.6377  0.00000287713 
  118.75000  73549.3532   74441.0077   71330.7589  0.000002941258 
  118.87500  73615.3882   74002.9991   71332.2251  0.000002924733 
  119.00000  73036.9323   73615.3739   71333.811   0.000002960372 
  119.12500  72327.5415   73255.5101   71335.7814  0.000003009851 
  119.25000  71694.2966   73010.1597   71337.8335  0.000003056743 
  119.37500  71826.8001   72865.4894   71340.3097  0.000003073932 
  119.50000  71798.0716   72861.1493   71342.8294  0.000003073402 
  119.62500  72768.6363   73008.4642   71345.813   0.000003002867 
  119.75000  72368.0325   73288.977    71348.8019  0.000003031919 
  119.87500  73250.2606   73745.7759   71352.2945  0.000002955865 
  120.00000  73933.638    74296.4396   71355.754   0.000002889987 
  120.12500  73954.5549   75007.1978   71359.7572  0.000002856115 
  120.25000  74971.9366   75733.9809   71363.6888  0.00000274766 
  120.37500  75381.9446   76546.4664   71368.2043  0.000002625072 
  120.50000  76372.4241   77264.0405   71372.6094  0.000002524952 
  120.62500  76809.5507   77938.8475   71377.6388  0.000002440335 
  120.75000  77560.0978   78407.9252   71382.5189  0.000002387354 
  120.87500  78245.2828   78695.0274   71388.0637  0.000002321854 
  121.00000  77824.5512   78726.8353   71393.4204  0.000002266136 
  121.12500  77952.543    78506.2246   71399.4823  0.000002286251 
  121.25000  77836.5602   78092.6846   71405.317   0.000002319865 
  121.37500  77000.758    77469.7986   71411.8975  0.000002421322 
  121.50000  76649.0115   76792.9704   71418.2118  0.000002468673 
  121.62500  75836.5194   76019.4485   71425.3125  0.000002547967 
  121.75000  75220.5694   75327.655    71432.1078  0.000002575905 
  121.87500  74907.0093   74659.0026   71439.7304  0.00000261183 
  122.00000  74360.453    74156.0942   71447.0081  0.000002744465 
  122.12500  73391.2178   73765.7826   71455.1542  0.000002802449 
  122.25000  73413.9622   73564.0761   71462.9159  0.00000279158 
  122.37500  72807.2744   73523.7442   71471.5871  0.00000278086 
  122.50000  72756.5856   73647.9898   71479.8342  0.000002801193 
  122.62500  73445.7922   73945.6476   71489.0321  0.000002762954 
  122.75000  74152.6449   74353.0346   71497.7661  0.000002746495 
  122.87500  74449.1194   74910.1186   71507.4923  0.000002746934 
  123.00000  75518.074    75498.8677   71516.7147  0.000002669792 
  123.12500  76172.575    76173.9287   71526.9708  0.000002660244 
  123.25000  76343.8872   76786.9689   71536.6831  0.000002632998 
  123.37500  77027.3299   77387.4695   71547.4707  0.000002612224 
  123.50000  77795.3574   77836.5761   71557.6743  0.000002571709 
  123.62500  77868.2179   78164.1174   71568.9951  0.000002546745 
  123.75000  78590.4477   78291.2401   71579.6916  0.000002485589 
  123.87500  77554.2433   78226.8125   71591.547   0.000002531684 
  124.00000  77848.9954   77989.2405   71602.7378  0.000002498981 
  124.12500  78028.5946   77567.5442   71615.1296  0.000002490963 
  124.25000  76328.7387   77063.9082   71626.8163  0.00000260887 
  124.37500  76242.5886   76441.5052   71639.746   0.000002614294 
  124.50000  76026.3152   75837.8453   71651.9299  0.000002628665 
  124.62500  74883.3112   75193.3253   71665.3992  0.000002710152 
  124.75000  74302.7973   74636.2399   71678.0819  0.000002742742 
  124.87500  74066.1883   74096.0145   71692.0923  0.000002767377 
  125.00000  73591.6281   73666.6798   71705.2753  0.000002786855 
  125.12500  73637.6162   73280.0185   71719.8284  0.000002762615 
  125.25000  73450.083    72992.4703   71733.5132  0.000002764983 
  125.37500  72565.567    72748.3529   71748.6107  0.000002823599 
  125.50000  72903.0632   72576.2444   71762.7986  0.000002757666 
  125.62500  72758.101    72436.9785   71778.4421  0.000002778145 
  125.75000  72623.8942   72343.0943   71793.1348  0.000002772586 
  125.87500  72679.3002   72270.7666   71809.3258  0.000002756282 
  126.00000  72723.6835   72224.9625   71824.5247  0.000002738012 
  126.12500  73003.2491   72192.8762   71841.2649  0.000002714822 
  126.25000  72984.3925   72175.996    71856.9714  0.000002702599 
  126.37500  72264.0514   72168.7134   71874.2624  0.000002752118 
  126.50000  72391.8455   72170.3249   71890.4781  0.000002761985 
  126.62500  72765.3129   72179.6233   71908.3215  0.000002736596 
  126.75000  72723.4864   72194.2162   71925.0478  0.000002738706 
  126.87500  72332.2349   72215.7884   71943.4452  0.000002774731 
  127.00000  72418.2102   72240.6024   71960.6837  0.000002773464 
  127.12500  72698.6987   72272.6045   71979.6367  0.000002751264 
  127.25000  72514.7464   72306.9678   71997.3887  0.000002779163 
  127.37500  72956.8177   72349.8683   72016.899   0.000002763786 
  127.50000  73089.7433   72395.4819   72035.1661  0.00000275329 
  127.62500  72195.0232   72452.7955   72055.2351  0.00000283309 
  127.75000  72874.6863   72514.835    72074.0188  0.000002798063 
  127.87500  73078.8607   72594.8439   72094.6483  0.000002792012 
  128.00000  73154.136    72684.0937   72113.95    0.000002807596 
  128.12500  73778.3807   72802.7954   72135.1415  0.000002771059 
  128.25000  73421.4626   72938.9763   72154.9628  0.000002800599 
  128.37500  74125.506    73124.3327   72176.7179  0.000002764565 
  128.50000  73528.0828   73340.5401   72197.0603  0.000002794348 
  128.62500  73751.9151   73637.603    72219.3806  0.000002754783 
  128.75000  73792.1664   73984.9114   72240.2454  0.000002743357 
  128.87500  74700.4234   74459.9415   72263.1326  0.000002685984 
  129.00000  74507.8766   75009.5095   72284.5214  0.000002688017 
  129.12500  74964.8271   75749.4      72307.9771  0.000002651956 
  129.25000  75714.6071   76588.4234   72329.8913  0.00000260126 
  129.37500  76058.0317   77691.3178   72353.917   0.000002541926 
  129.50000  77777.3887   78908.9524   72376.3583  0.000002440392 
  129.62500  78367.9729   80463.0032   72400.9556  0.000002414966 
  129.75000  79925.5787   82125.5111   72423.9253  0.000002338487 
  129.87500  81397.1112   84177.2394   72449.0959  0.000002250726 
  130.00000  82904.1785   86296.0367   72472.5955  0.000002200571 
  130.12500  84378.6513   88814.9205   72498.341   0.000002135516 
  130.25000  86543.9052   91315.4845   72522.372   0.00000203829 
  130.37500  89148.7452   94165.3374   72548.694   0.000001945707 
  130.50000  91637.9337   96869.1219   72573.2578  0.000001864525 
  130.62500  94422.2707   99801.8993   72600.1579  0.000001757932 
  130.75000  96994.8036   102436.4384  72625.2561  0.000001673339 
  130.87500  100591.6892  105122.6999  72652.7359  0.000001557086 
  131.00000  102785.9682  107368.2697  72678.37    0.0000014844 
  131.12500  105321.1481  109466.6595  72706.4311  0.000001403551 
  131.25000  107199.0414  111033.793   72732.6024  0.000001338489 
  131.37500  108017.357   112278.2273  72761.2464  0.000001301132 
  131.50000  108551.3616  112975.1611  72787.9566  0.000001263178 
  131.62500  107577.6753  113217.8953  72817.1851  0.000001271934 
  131.75000  107455.0174  112961.0121  72844.4356  0.000001270559 
  131.87500  107108.7631  112168.2912  72874.2503  0.000001261849 
  132.00000  106130.6834  110984.1478  72902.0425  0.000001260965 
  132.12500  105276.0843  109256.5061  72932.4449  0.000001281821 
  132.25000  103076.0379  107309.1325  72960.7804  0.000001340895 
  132.37500  100594.8995  104897.0605  72991.7721  0.000001391977 
  132.50000  98162.788    102471.2661  73020.6523  0.000001453974 
  132.62500  95409.0485   99719.3323   73052.235   0.000001539246 
  132.75000  93444.407    97144.7564   73081.6615  0.000001600304 
  132.87500  90112.8356   94399.6666   73113.8366  0.000001714148 
  133.00000  88304.7393   91968.5987   73143.8108  0.000001812334 
  133.12500  86212.8677   89500.7888   73176.5801  0.000001903603 
  133.25000  84816.6179   87410.3657   73207.1035  0.000001978 
  133.37500  83120.718    85371.4055   73240.4686  0.000002062617 
  133.50000  82316.4512   83704.821    73271.5427  0.000002148013 
  133.62500  81227.9869   82128.8617   73305.5051  0.000002224201 
  133.75000  80105.0604   80874.2409   73337.1313  0.000002288788 
  133.87500  79116.4514   79712.8413   73371.6927  0.000002363518 
  134.00000  78458.9937   78803.4402   73403.8726  0.00000206451 
  134.12500  78162.0426   77971.5208   73439.0346  0.000001767605 
  134.25000  77296.3803   77325.2001   73471.7695  0.00000151171 
  134.37500  76993.0531   76736.5879   73507.5337  0.000001258161 
  134.50000  75766.6181   76280.3893   73540.8253  0.000000993964 
  134.62500  76758.6997   75865.6851   73577.1932  0.000000667587 
  134.75000  74530.6807   75545.2803   73611.0429  0.000000363823 

#==============================================================================
# start Validation Reply Form
#==============================================================================

_vrf_DIFF003_NPD5K
;
PROBLEM: _diffrn_measurement_device_type is missing
RESPONSE: WOMBAT is a non-commercial diffractometer at ACNS-ANSTO.
;
_vrf_ATOM007_NPD5K
;
PROBLEM: _atom_site_aniso_label is missing
RESPONSE: We did not conduct anisotropic refinement due to the lower resolution 
of our data.
;
_vrf_GEOM001_NPD5K
;
PROBLEM: _geom_bond_atom_site_label_1 is missing
RESPONSE: Present in "Molecular geometry" block
;
_vrf_GEOM002_NPD5K
;
PROBLEM: _geom_bond_atom_site_label_2 is missing
RESPONSE: Present in "Molecular geometry" block
;
_vrf_GEOM003_NPD5K
;
PROBLEM: _geom_bond_distance is missing
RESPONSE: Present in "Molecular geometry" block
;
_vrf_GEOM006_NPD5K
;
PROBLEM: _geom_angle_atom_site_label_2 is missing
RESPONSE: Present in "Molecular geometry" block
;
_vrf_GEOM007_NPD5K
;
PROBLEM: _geom_angle_atom_site_label_3 is missing
RESPONSE: Present in "Molecular geometry" block
;
_vrf_GEOM008_NPD5K
;
PROBLEM: _geom_angle is missing
RESPONSE: Present in "Molecular geometry" block
;
_vrf_CELLK01_NPD5K
;
PROBLEM: Check that the cell measurement temperature is in Kelvin.
RESPONSE: This is the correct temperature (5 Kelvin)
;
_vrf_PLAT373_NPD5K
;
PROBLEM: Long   C(sp)-C(sp)   Bond  C2       - C3       .       1.53 Ang.  
RESPONSE: Molecule added as rigid body generated and optimized on Avogadro 
software, without further optimization during Rietveld refinement.
;
 _vrf_PLAT041_NPD5K
;
PROBLEM: Calc. and Reported SumFormula    Strings  Differ     Please Check 
RESPONSE: The difference arises from the highly symmetric molecule, described 
as half vs the complete molecule.
;
# end Validation Reply Form

data_Rietveld+RB_NPD100K
#==============================================================================
loop_
  _audit_conform_dict_name
  _audit_conform_dict_version
  _audit_conform_dict_location
     cif_core.dic .  ftp://ftp.iucr.org/pub/cif_core.dic
     cif_pd.dic . ftp://ftp.iucr.org/pub/cif_pd.dic

#==============================================================================
# CHEMICAL, STRUCTURAL AND CRYSTAL DATA
#==============================================================================

_pd_char_particle_morphology      ?

_chemical_name_systematic	1,3-butadiyne
_chemical_name_common             Diacetylene
_chemical_formula_sum             'C4 H2'       
_chemical_formula_analytical      ?
_chemical_melting_point           ?
_chemical_compound_source         ?       # for minerals and 
                                          # natural products
					  
# The following item identifies the program(s) used (if appropriate).
_computing_structure_solution     'FOX 2022.1'        

#==============================================================================
# Phase information
#==============================================================================

_pd_block_diffractogram_id        '100 K diacetylene'

_cell_length_a  9.363(4)
_cell_length_b  6.0522(25)
_cell_length_c  5.7013(19)
_cell_angle_alpha  90
_cell_angle_beta   90
_cell_angle_gamma  90
_cell_volume  323.07(31)
_exptl_crystal_density_diffrn  1.0292
_symmetry_cell_setting  orthorhombic
_symmetry_space_group_name_H-M  'P n m a'
loop_
    _space_group_symop_id
    _space_group_symop_operation_xyz
     1  x,y,z
     2  1/2-x,1/2+y,1/2+z
     3  x,1/2-y,z
     4  1/2-x,-y,1/2+z
     5  -x,-y,-z
     6  1/2+x,1/2-y,1/2-z
     7  -x,1/2+y,-z
     8  1/2+x,y,1/2-z

_cell_measurement_temperature   100
_diffrn_ambient_temperature     100
_exptl_crystal_description   powder
_cell_formula_units_Z  4
_chemical_formula_weight  50.06

#==============================================================================
# ATOMIC COORDINATES AND DISPLACEMENT PARAMETERS
#==============================================================================

loop_ 
   _atom_site_label
   _atom_site_type_symbol
   _atom_site_fract_x
   _atom_site_fract_y
   _atom_site_fract_z
   _atom_site_occupancy
   _atom_site_adp_type
   _atom_site_U_iso_or_equiv
   _atom_site_site_symmetry_multiplicity
C1     C    0.25163     0.75000     0.21523     1.0000     Uiso 0.0260     4   
C2     C    0.17617     0.75000     0.38536     1.0000     Uiso 0.0260     4   
C3     C    0.07983     0.75000     0.60258     1.0000     Uiso 0.0260     4   
C4     C    0.00438     0.75000     0.77272     1.0000     Uiso 0.0260     4   
H5     H    -0.06258    0.75000     0.92369     1.0000     Uiso 0.0260     4   
H6     H    0.31859     0.75000     0.06426     1.0000     Uiso 0.0260     4   


#==============================================================================
# RIGID BODY DETAILS
#==============================================================================


# CIFX: Changed following block name from restr_rigid_body_[]

data_restr_rigid_body_[]_1

loop_
    _restr_rigid_body_id
    _restr_rigid_body_atom_site_label
    _restr_rigid_body_site_symmetry
    _restr_rigid_body_class_id
    _restr_rigid_body_details
       1 C1      1_555   1 ?
       2 C2      1_555   1 ?
       3 C3      1_555   1 ?
       4 C4      1_555   1 ?
       5 H5      1_555   1 ?
       6 H6      1_555   1 ?

loop_
    _restr_rigid_body_class_class_id
    _restr_rigid_body_class_details
    1
;
Vector rigid body with 6 atoms
Site symmetry @ origin: 1, multiplicity: 4
  No. Type     vx         vy         vz
  0    C     0.1161     1.5753    -1.1706
  1    C     0.0452     0.6138    -0.4561
  2    C    -0.0453    -0.6138     0.4561
  3    C    -0.1161    -1.5753     1.1706
  4    H    -0.1790    -2.4285     1.8046
  5    H     0.1790     2.4285    -1.8046

Location:

names :       Pos x       Pos y       Pos z       Ori a       Ori i       
Ori j       Ori k        Frac
values:     0.12800     0.75000     0.49397     0.84375    -0.26869    
-0.05503    -0.46137     1.00000
esds  :     0.00128                 0.00222
 Thermal motion:
  names :        Uiso
  values:     0.02602
  esds  :     0.00175
;
loop_  
_atom_type_symbol 
_atom_type_number_in_cell
_atom_type_scat_Cromer_Mann_a1 
_atom_type_scat_Cromer_Mann_a2 
_atom_type_scat_Cromer_Mann_a3
_atom_type_scat_Cromer_Mann_a4 
_atom_type_scat_Cromer_Mann_b1 
_atom_type_scat_Cromer_Mann_b2
_atom_type_scat_Cromer_Mann_b3 
_atom_type_scat_Cromer_Mann_b4 
_atom_type_scat_Cromer_Mann_c
_atom_type_scat_length_neutron 
_atom_type_scat_source
C       16     2.31       1.02       1.5886     0.865      20.8439    10.2075   
0.5687     51.6512    0.2156     0.6647
;\     
https://raw.githubusercontent.com/AdvancedPhotonSource/GSAS-II/\
refs/heads/main/GSASII/atmdata.py
;
H       8      0.493      0.3229     0.1402     0.0408     10.5109    26.1257   
3.1424     57.7997    0.003      -0.374
;\     
https://raw.githubusercontent.com/AdvancedPhotonSource/GSAS-II/\
refs/heads/main/GSASII/atmdata.py
;

#==============================================================================
# MOLECULAR GEOMETRY
#==============================================================================

loop_
   _geom_bond_atom_site_label_1
   _geom_bond_atom_site_label_2
   _geom_bond_distance
   _geom_bond_site_symmetry_1
   _geom_bond_site_symmetry_2
   _geom_bond_publ_flag
  C1     C2     1.20009      1_555    1_555 yes
  C1     H6     1.06489      1_555    1_555 yes
  C2     C1     1.20009      1_555    1_555 yes
  C2     C3     1.53215      1_555    1_555 yes
  C3     C2     1.53215      1_555    1_555 yes
  C3     C4     1.20009      1_555    1_555 yes
  C4     C3     1.20009      1_555    1_555 yes
  C4     H5     1.06489      1_555    1_555 yes
  H5     C4     1.06489      1_555    1_555 yes
  H6     C1     1.06489      1_555    1_555 yes

loop_
   _geom_angle_atom_site_label_1
   _geom_angle_atom_site_label_2
   _geom_angle_atom_site_label_3
   _geom_angle
   _geom_angle_site_symmetry_1
   _geom_angle_site_symmetry_2
   _geom_angle_site_symmetry_3
   _geom_angle_publ_flag
  C2     C1     H6     180           1_555  1_555    1_555 yes
  C1     C2     C3     179.999       1_555  1_555    1_555 yes
  C2     C3     C4     179.999       1_555  1_555    1_555 yes
  C3     C4     H5     179.999       1_555  1_555    1_555 yes

#==============================================================================
# INSTRUMENT CHARACTERIZATION
#==============================================================================

_pd_instr_location 
;
Wombat High Intensity Powder Diffractometer at  OPAL facility, Bragg Institute, 
Australia
;
_pd_spec_mount_mode               transmission
_pd_spec_shape                    cylinder
_pd_calibration_special_details
;
verified from refinement of a pattern taken of a NIST LaB6 (SRM 660b) powder
;
_pd_instr_geometry 
;
Cylindrical gas-filled wire-array detector centred on sample illuminated by 
monochromatic neutrons with optional oscillating collimator in front of 
detector.
;
_computing_data_reduction               'Gumtree Wombat/Python routines'
_diffrn_radiation_probe                 neutron
_pd_instr_monochr_pre_spec              
 '113 reflection from Ge crystal, 115 cut'
_diffrn_radiation_wavelength            2.413
_computing_data_collection              
 'SICS Revision:e94ab1a Branch: RELEASE-3_6'
_pd_spec_special_details                'C4H2_3_warming100'
_pd_meas_datetime_initiated             2023-03-10T23:23:15
_pd_meas_info_author_name               None
_pd_meas_info_author_email              P13601
_pd_meas_info_author_phone              nil
_pd_instr_2theta_monochr_pre            90.006
_pd_instr_dist_spec/detc                728.0
_diffrn_source_power                    0.00

_pd_meas_scan_method              cont    

# Describe any processing performed on the data, prior to refinement.
# For example: a manual Lp correction or a precomputed absorption correction
_pd_proc_info_data_reduction 
;
Data normalised to 491065.000000 on bm1_counts with error propagation assuming 
counting statistics
;

#==============================================================================
# REFINEMENT DATA
#==============================================================================

_pd_proc_ls_profile_function
;
Finger-Cox-Jephcoat function parameters U, V, W, X, Y, SH/L:
  peak variance(Gauss) = Utan(Th)^2^+Vtan(Th)+W:
  peak HW(Lorentz) = X/cos(Th)+Ytan(Th); SH/L = S/L+H/L
  U, V, W in (centideg)^2^, X & Y in centideg
    3.1(21)e2, 10(31)e1, 1.4(10)e2, 24.5(21), 0.000, 0.020, 
;

_pd_proc_ls_background_function
;
Background function: "chebyschev-1" function with 4 terms:
    88937.101, -22633.944, 6199.856, 1833.970,
;
_pd_proc_ls_pref_orient_corr
;
March-Dollase correction (Dollase, 1986): [010] refined to 0.846.
;

_pd_proc_ls_prof_R_factor       0.02580
_pd_proc_ls_prof_wR_factor      0.03706
_pd_proc_ls_prof_wR_expected    0.00799
_refine_ls_R_Fsqd_factor        0.24834

_pd_proc_info_datetime  2025-09-30T13:30
_pd_calc_method         "Rietveld Refinement"
_computing_structure_refinement
   "GSAS-II (Toby & Von Dreele, J. Appl. Cryst. 46, 544-549, 2013)"

_refine_ls_matrix_type  full
_refine_ls_number_parameters  14
_refine_ls_goodness_of_fit_all  4.673
_refine_ls_shift/su_max  0.1412

# OVERALL WEIGHTED R-FACTOR
_refine_ls_wR_factor_obs  0.03706

#==============================================================================
# STRUCTURE FACTOR TABLE
#==============================================================================

loop_
   _refln_index_h
   _refln_index_k
   _refln_index_l
   _refln_F_squared_meas
   _refln_F_squared_calc
   _refln_phase_calc
   _refln_d_spacing
1	0	1	14.6521	8.8289	-180	4.86953
2	0	0	0.1264	0.0602	-180	4.68148
0	1	1	0.1132	0.0466	0	4.14992
1	1	1	10.7783	8.1761	180	3.79395
2	1	0	55.7105	41.1097	0	3.70297
2	0	1	0.0308	0.0311	0	3.61803
2	1	1	28.6789	35.2691	180	3.10544
0	2	0	66.0281	52.2295	180	3.02609
0	0	2	31.6997	29.3496	180	2.85063
3	0	1	0.348	0.134	0	2.73763
1	0	2	5.1861	1.8918	0	2.72704
1	2	1	8.4798	7.892	0	2.57023
2	2	0	0.0453	0.0538	0	2.54138
3	1	1	0.6247	0.4218	-180	2.49432
1	1	2	4.6002	2.9929	0	2.4863
2	0	2	0.0169	0.0116	0	2.43477
4	0	0	19.0779	11.0983	0	2.34074
2	2	1	0.0676	0.0278	180	2.32121
2	1	2	6.5346	3.9611	0	2.25883
4	1	0	0.0921	0.0617	0	2.18315
4	0	1	26.2861	16.8947	0	2.16534
3	0	2	0.6362	0.7863	180	2.1048
0	2	2	16.4261	26.2353	0	2.07496
4	1	1	0.0533	0.0477	0	2.03878
3	2	1	0.1667	0.1198	180	2.03014
1	2	2	2.3252	1.691	180	2.02581
3	1	2	1.7426	1.6844	0	1.98801
0	3	1	0.0975	0.0373	-180	1.90184
2	2	2	0.0247	0.0104	-180	1.89698
1	3	1	6.8741	6.533	0	1.86378
1	0	3	0.1477	0.1423	0	1.86244
2	3	0	32.538	32.8483	-180	1.85269
4	2	0	9.8196	9.9206	180	1.85148
0	1	3	0.0165	0.0101	0	1.81313
4	0	2	35.2205	19.6968	180	1.80901
1	1	3	0.0609	0.0561	-180	1.78007
5	0	1	3.9226	3.6727	0	1.77908
2	3	1	24.5279	28.1814	0	1.76199
4	2	1	13.0232	15.102	-180	1.76095
2	0	3	0.012	0.0139	0	1.76086
4	1	2	0.0456	0.0291	180	1.73324
3	2	2	1.3224	0.7029	0	1.72792
5	1	1	8.1309	5.1769	0	1.70687
2	1	3	19.1914	10.182	0	1.69076
3	3	1	0.5048	0.337	0	1.62406
3	0	3	9.7258	6.6325	-180	1.62318
1	3	2	3.4497	2.3914	-180	1.62184
1	2	3	0.227	0.1272	-180	1.58611
3	1	3	4.0143	4.2419	0	1.56777
5	0	2	10.0299	9.4625	-180	1.56511
6	0	0	0.1329	0.0981	180	1.56049
2	3	2	5.0546	3.1651	180	1.55343
4	2	2	27.968	17.6068	0	1.55272
5	2	1	2.6091	3.283	-180	1.53367
4	3	0	0.0392	0.0493	180	1.52815
2	2	3	0.0114	0.0124	-180	1.52195
5	1	2	12.694	12.1447	180	1.51526
0	4	0	39.0301	37.305	0	1.51305
6	1	0	7.6492	7.388	0	1.51107
6	0	1	0.0783	0.0837	0	1.50513
4	3	1	0.041	0.0381	180	1.47605
4	0	3	33.4177	31.0742	0	1.47538
6	1	1	6.6128	5.3652	180	1.46064
3	3	2	1.7789	1.3459	-180	1.45643
1	4	1	6.278	5.6369	-180	1.4449
2	4	0	0.0364	0.0384	-180	1.43972
4	1	3	0.3999	0.5324	0	1.43341
3	2	3	4.1993	5.9287	0	1.43039
0	0	4	0.0487	0.0572	180	1.42532
1	0	4	8.8721	8.7295	0	1.40908
2	4	1	0.0242	0.0199	0	1.3959
5	2	2	10.4333	8.4584	0	1.39018
6	2	0	0.1106	0.0877	0	1.38694
0	3	3	0.0109	0.0081	-180	1.38331
1	1	4	11.2953	10.8285	0	1.37238
6	0	2	0.4155	0.3613	-180	1.36882
1	3	3	0.0526	0.0448	0	1.36845
2	0	4	1.22	0.7967	0	1.36352
6	2	1	0.0928	0.0748	-180	1.34764
4	3	2	0.0276	0.0232	0	1.34683
0	4	2	17.1811	18.7386	180	1.33646
6	1	2	0.6435	0.6773	0	1.3351
5	3	1	4.0333	4.1366	180	1.33434
5	0	3	0.0167	0.0168	180	1.33385
2	1	4	11.3027	10.204	180	1.33018
2	3	3	9.2678	8.1358	180	1.3266
4	2	3	31.6908	27.7769	180	1.32616
3	4	1	0.0987	0.0856	0	1.32425
1	4	2	1.4125	1.2078	0	1.32305

_reflns_number_total  89
_reflns_limit_h_min  0
_reflns_limit_h_max  6
_reflns_limit_k_min  0
_reflns_limit_k_max  4
_reflns_limit_l_min  0
_reflns_limit_l_max  4
_reflns_d_resolution_low    4.870
_reflns_d_resolution_high   1.323


#==============================================================================
# POWDER DATA TABLE
#==============================================================================
 
_pd_meas_number_of_points  943

loop_
   _pd_meas_2theta_scan
   _pd_meas_intensity_total
   _pd_calc_intensity_total
   _pd_proc_intensity_bkg_calc
   _pd_proc_ls_weight
  17.00000   117158.8211  115980.6203  115936.9313 0.00000013869 
  17.12500   118978.4784  115913.0653  115868.5942 0.000000252736 
  17.25000   118170.2911  115850.4969  115805.431  0.000000371066 
  17.37500   116519.3883  115782.6414  115736.9151 0.000000487458 
  17.50000   116978.5449  115719.9391  115673.5877 0.00000059142 
  17.62500   116998.4007  115651.9412  115604.8947 0.000000702344 
  17.75000   117261.8948  115589.5106  115541.4046 0.000000825326 
  17.87500   116986.2038  115521.4745  115472.5363 0.000000963594 
  18.00000   117260.0506  115458.5642  115408.8852 0.000000948863 
  18.12500   116584.5551  115390.7064  115339.8432 0.000000963934 
  18.25000   116186.7281  115327.6306  115276.0327 0.000000978651 
  18.37500   116786.5158  115259.235   115206.819  0.000000969582 
  18.50000   116870.4749  115196.0433  115142.8507 0.000000970712 
  18.62500   115882.086   115127.525   115073.4668 0.000000992602 
  18.75000   116814.8968  115064.2228  115009.3423 0.000000982314 
  18.87500   116491.8878  114995.588   114939.7902 0.000000999202 
  19.00000   117039.646   114932.1811  114875.5111 0.000001003559 
  19.12500   117091.4459  114863.4363  114805.7924 0.000001011769 
  19.25000   116176.0177  114801.0184  114741.3603 0.000001032864 
  19.37500   116549.3092  114732.1788  114671.4768 0.000001036137 
  19.50000   116675.469   114668.59    114606.8934 0.000001040975 
  19.62500   116276.9803  114599.6561  114536.8468 0.000001055215 
  19.75000   116371.2952  114535.9878  114472.1138 0.000001048446 
  19.87500   115667.4145  114466.9685  114401.9058 0.000001053578 
  20.00000   115582.1227  114403.2223  114337.0247 0.000001039927 
  20.12500   115976.3459  114334.1276  114266.6572 0.000001025381 
  20.25000   115397.9445  114270.317   114201.6296 0.000001020625 
  20.37500   115899.1646  114201.1583  114131.1043 0.000001003455 
  20.50000   115281.3145  114137.2944  114065.9318 0.000001007006 
  20.62500   115902.0478  114068.1211  113995.2504 0.000000982888 
  20.75000   115262.604   114004.4734  113929.9347 0.000000983892 
  20.87500   115384.0806  113935.2294  113859.099  0.000000977889 
  21.00000   114885.6757  113871.3007  113793.6416 0.000000983343 
  21.12500   115442.4584  113802.0373  113722.6534 0.000000977062 
  21.25000   114954.8187  113738.0996  113657.0561 0.000000981702 
  21.37500   114901.404   113668.8366  113585.917  0.000000979003 
  21.50000   114786.6925  113604.9095  113520.1813 0.00000097111 
  21.62500   114403.1914  113535.6701  113448.8932 0.000000982146 
  21.75000   114517.8751  113471.7772  113383.0207 0.000000990473 
  21.87500   114548.847   113402.5888  113311.5853 0.000000991898 
  22.00000   114206.7537  113338.757   113245.5776 0.000001009475 
  22.12500   114266.3793  113269.6523  113173.9967 0.000001014087 
  22.25000   113727.7532  113205.9151  113107.8555 0.000001047059 
  22.37500   113667.7621  113136.9336  113036.1308 0.000001064827 
  22.50000   113512.3263  113073.3312  112969.8577 0.000001083686 
  22.62500   113625.2217  113004.521   112897.991  0.000001089085 
  22.75000   113439.8745  112941.1027  112831.5875 0.000001093436 
  22.87500   112835.0385  112872.5231  112759.5805 0.000001108897 
  23.00000   113617.1757  112809.3499  112693.0484 0.00000110433 
  23.12500   113458.505   112741.0751  112620.9028 0.000001117644 
  23.25000   112797.9543  112678.2237  112554.2436 0.000001125809 
  23.37500   113055.7226  112610.3471  112481.9613 0.000001119456 
  23.50000   113222.1218  112547.9151  112415.1767 0.000001123076 
  23.62500   113245.5959  112480.7441  112342.7593 0.000001129062 
  23.75000   113024.7203  112418.8587  112275.8508 0.000001137165 
  23.87500   112667.64    112352.1759  112203.3002 0.000001147522 
  24.00000   113565.7898  112291.004   112136.2695 0.000001130814 
  24.12500   112734.4978  112225.2019  112063.5874 0.000001144946 
  24.25000   112565.9606  112164.9587  111996.4361 0.000001152511 
  24.37500   112831.1511  112100.3156  111923.6242 0.000001150193 
  24.50000   113076.9192  112041.3042  111856.3539 0.000001140746 
  24.62500   112733.6981  111978.2031  111783.4139 0.000001153607 
  24.75000   112936.8455  111920.8416  111716.0263 0.000001146862 
  24.87500   112270.8519  111859.8215  111642.9601 0.00000115596 
  25.00000   112078.897   111804.706   111575.4567 0.000001159672 
  25.12500   111559.8768  111746.5467  111502.266  0.000001170384 
  25.25000   112329.2978  111694.552   111434.6485 0.000001154175 
  25.37500   111855.0118  111640.6838  111361.335  0.000001158822 
  25.50000   111641.5549  111593.1377  111293.605  0.000001156494 
  25.62500   111880.6119  111544.8202  111220.1705 0.000001145074 
  25.75000   111293.4856  111503.8105  111152.3296 0.000001149824 
  25.87500   111571.4387  111464.2006  111078.7759 0.000001133967 
  26.00000   111591.7087  111433.1733  111010.8257 0.000001130382 
  26.12500   112198.0157  111407.1665  110937.1545 0.000001114944 
  26.25000   111752.0319  111392.1316  110869.0966 0.000001119878 
  26.37500   111592.2798  111388.5486  110795.3096 0.000001116535 
  26.50000   111112.582   111400.7346  110727.1458 0.000001120284 
  26.62500   112053.5189  111436.7502  110653.2448 0.000001105695 
  26.75000   111494.2749  111499.0555  110584.9765 0.000001128404 
  26.87500   111931.2261  111611.6191  110510.9632 0.000001126997 
  27.00000   112449.3475  111776.4616  110442.5921 0.000001120107 
  27.12500   111933.744   112057.6707  110368.4684 0.000001129997 
  27.25000   113092.4742  112478.3345  110299.9961 0.000001110809 
  27.37500   115610.0238  113309.5904  110225.7637 0.000001072226 
  27.50000   120539.2568  114970.3798  110157.1918 0.000000997499 
  27.62500   129020.9182  119209.471   110082.8523 0.000000878013 
  27.75000   141457.2613  127247.4153  110014.1825 0.000000733934 
  27.87500   156653.5195  140616.4056  109939.7378 0.000000610061 
  28.00000   165216.2743  150871.2116  109870.9717 0.000000558713 
  28.12500   155705.0183  146705.1348  109796.4235 0.000000630491 
  28.25000   141099.4025  133829.1454  109727.5627 0.000000773536 
  28.37500   130235.7979  122274.6135  109652.9128 0.000000897976 
  28.50000   122779.8896  116302.4026  109583.9588 0.000001019975 
  28.62500   115382.6558  113333.1874  109509.2089 0.000001157124 
  28.75000   111889.6724  112089.2561  109440.1635 0.000001241213 
  28.87500   111805.7722  111356.7635  109365.3154 0.000001245257 
  29.00000   111425.7682  110928.6715  109296.1801 0.000001272542 
  29.12500   111278.9498  110602.4771  109221.2355 0.000001269899 
  29.25000   111365.7607  110346.9929  109152.0119 0.000001259225 
  29.37500   111537.0166  110079.6029  109076.9726 0.000001269125 
  29.50000   111480.7104  109863.3006  109007.6625 0.000001267787 
  29.62500   111544.9055  109670.9139  108932.5302 0.00000126893 
  29.75000   110918.016   109524.2323  108863.135  0.000001277025 
  29.87500   110913.3793  109388.2916  108787.9115 0.000001281837 
  30.00000   110367.1706  109275.1906  108718.4329 0.000001269109 
  30.12500   110204.4173  109162.6576  108643.12   0.000001272692 
  30.25000   110072.851   109065.8111  108573.5596 0.000001279832 
  30.37500   111104.3431  108966.9155  108498.1589 0.000001236286 
  30.50000   110199.2371  108880.1589  108428.5184 0.000001231859 
  30.62500   110429.6728  108790.2327  108353.0318 0.00000122264 
  30.75000   110061.8771  108710.3953  108283.3128 0.000001225245 
  30.87500   110525.983   108626.8549  108207.7419 0.000001203812 
  31.00000   109938.7288  108552.1245  108137.946  0.000001190369 
  31.12500   109855.9007  108473.4764  108062.2927 0.000001200501 
  31.25000   109859.683   108402.917   107992.4214 0.00000119922 
  31.37500   109990.1155  108328.302   107916.6874 0.000001202328 
  31.50000   109498.1566  108261.1289  107846.7424 0.00000121432 
  31.62500   110223.944   108190.1453  107770.9295 0.000001191389 
  31.75000   109230.4968  108126.2602  107700.9125 0.00000118795 
  31.87500   109699.9259  108058.86    107625.0223 0.000001177913 
  32.00000   109617.257   107998.3938  107554.9348 0.000001197072 
  32.12500   109315.9998  107934.9474  107478.9692 0.000001178821 
  32.25000   108889.5009  107878.6244  107408.8129 0.00000117213 
  32.37500   109398.2092  107820.4502  107332.7736 0.00000116787 
  32.50000   109042.937   107770.8659  107262.5501 0.000001181568 
  32.62500   109059.0223  107725.8658  107186.4389 0.000001194038 
  32.75000   109245.248   107700.1135  107116.1498 0.00000121673 
  32.87500   109014.8215  107698.5142  107039.9683 0.000001235762 
  33.00000   108510.21    107716.7944  106969.6152 0.000001274171 
  33.12500   108518.0173  107712.7658  106893.3654 0.000001297516 
  33.25000   108593.5493  107639.9089  106822.9499 0.000001323938 
  33.37500   108676.4558  107531.1809  106746.6334 0.000001349141 
  33.50000   108307.1637  107449.5063  106676.1572 0.000001364301 
  33.62500   107803.1521  107390.4789  106599.7757 0.000001389391 
  33.75000   107958.1796  107356.377   106529.2403 0.000001389636 
  33.87500   107557.087   107333.7232  106452.7957 0.000001401275 
  34.00000   108194.5034  107323.0816  106382.2028 0.000001388462 
  34.12500   108473.4449  107322.6386  106305.6968 0.000001387408 
  34.25000   107550.1787  107333.7802  106235.048  0.000001416945 
  34.37500   108307.9859  107360.7116  106158.4823 0.000001391891 
  34.50000   109162.5082  107402.1877  106087.7793 0.000001366196 
  34.62500   107955.6467  107469.4632  106011.1556 0.000001388402 
  34.75000   108052.906   107557.4698  105940.3999 0.000001378947 
  34.87500   108948.9747  107688.9464  105863.7201 0.000001355187 
  35.00000   108665.5243  107853.8384  105792.9133 0.00000135748 
  35.12500   108850.6609  108095.9171  105716.1791 0.000001346463 
  35.25000   108508.0331  108399.6383  105645.323  0.000001351577 
  35.37500   108928.8906  108853.0496  105568.536  0.000001342511 
  35.50000   108864.9194  109443.3168  105497.6321 0.000001343563 
  35.62500   109836.6999  110402.0145  105420.7942 0.000001325541 
  35.75000   113894.7051  111905.1118  105349.8441 0.000001241722 
  35.87500   122833.3712  115204.4746  105272.9571 0.000001072209 
  36.00000   134727.5251  121681.235   105201.9624 0.000000897455 
  36.12500   148462.232   134910.1344  105125.028  0.00000075716 
  36.25000   163824.9867  152481.6374  105053.9904 0.000000627623 
  36.37500   172897.8709  167630.2922  104977.0103 0.000000564257 
  36.50000   169933.6882  163825.0136  104905.9313 0.000000581297 
  36.62500   155570.2908  147922.3624  104828.9074 0.000000680952 
  36.75000   143202.6291  137454.5386  104757.7887 0.000000794274 
  36.87500   146349.0306  138325.0902  104680.7226 0.00000075684 
  37.00000   171926.4086  154138.7046  104609.5658 0.000000551361 
  37.12500   215615.6868  188916.5779  104532.4592 0.000000355168 
  37.25000   260049.2613  227916.967   104461.266  0.000000245367 
  37.37500   279781.0272  242289.0258  104384.1208 0.000000213312 
  37.50000   245340.1252  212363.5825  104312.8927 0.000000273551 
  37.62500   190270.351   168772.1656  104235.7106 0.000000439399 
  37.75000   148364.6799  140026.2674  104164.4492 0.000000698302 
  37.87500   123861.3566  123330.2362  104087.232  0.000000977572 
  38.00000   113646.7505  116219.8471  104015.939  0.000001135036 
  38.12500   109212.9736  112506.8559  103938.6884 0.000001211566 
  38.25000   107464.1334  110544.8275  103867.3654 0.000001250223 
  38.37500   107290.9727  109094.7391  103790.0832 0.000001240852 
  38.50000   106960.3206  108105.6736  103718.7318 0.000001267032 
  38.62500   106959.165   107289.5312  103641.4197 0.000001280074 
  38.75000   106687.1017  106703.6262  103570.0415 0.00000129489 
  38.87500   107145.7855  106197.2319  103492.7012 0.000001294305 
  39.00000   107277.6796  105815.1021  103421.2979 0.000001301066 
  39.12500   107913.5427  105470.3862  103343.9313 0.000001300677 
  39.25000   108185.567   105198.5425  103272.5044 0.000001299647 
  39.37500   108115.4993  104942.8097  103195.1131 0.00000132853 
  39.50000   108226.011   104735.6015  103123.6643 0.000001334839 
  39.62500   107208.0214  104536.1338  103046.2502 0.000001372371 
  39.75000   107673.6725  104370.8712  102974.7811 0.000001367625 
  39.87500   107946.8621  104208.6884  102897.3459 0.000001365545 
  40.00000   107551.8576  104072.0581  102825.858  0.000001381875 
  40.12500   107426.9404  103936.0677  102748.4034 0.000001381519 
  40.25000   107607.258   103820.1641  102676.8986 0.000001391589 
  40.37500   107780.9276  103703.6604  102599.4263 0.000001409791 
  40.50000   107108.3414  103603.5938  102527.906  0.000001424734 
  40.62500   107820.3427  103502.4998  102450.4179 0.000001399123 
  40.75000   108304.1707  103415.3959  102378.8838 0.000001388272 
  40.87500   109265.6362  103327.3302  102301.3816 0.000001372461 
  41.00000   111044.3425  103251.7662  102229.8352 0.000001328652 
  41.12500   113819.6182  103175.5556  102152.3206 0.000001270266 
  41.25000   114976.6645  103110.5564  102080.7636 0.000001235972 
  41.37500   114802.2968  103046.0009  102003.2385 0.000001207551 
  41.50000   112102.878   102991.9838  101931.6725 0.000001241499 
  41.62500   109886.0964  102939.8072  101854.1385 0.000001296093 
  41.75000   107236.0722  102897.8937  101782.5652 0.000001358074 
  41.87500   106405.3475  102859.8511  101705.0241 0.00000137823 
  42.00000   105224.6205  102832.2261  101633.445  0.000001411837 
  42.12500   104990.2768  102811.4025  101555.8985 0.000001415412 
  42.25000   104703.8044  102801.7071  101484.3153 0.000001415476 
  42.37500   104248.1013  102803.1035  101406.7652 0.000001453328 
  42.50000   104853.6599  102817.1697  101335.1795 0.000001432116 
  42.62500   104239.3253  102848.7843  101257.6276 0.000001423015 
  42.75000   104061.0729  102895.9948  101186.041  0.000001406849 
  42.87500   104078.0058  102970.8496  101108.489  0.000001390946 
  43.00000   103388.2349  103066.7331  101036.9031 0.000001395391 
  43.12500   104135.7986  103206.8374  100959.3528 0.000001377209 
  43.25000   103775.4762  103378.306   100887.7692 0.000001389851 
  43.37500   103505.2886  103622.9469  100810.2223 0.000001382939 
  43.50000   103959.5076  103919.6878  100738.6427 0.000001388741 
  43.62500   103470.2765  104344.2877  100661.1009 0.000001420065 
  43.75000   104259.0096  104866.02    100589.5269 0.000001432755 
  43.87500   104455.5461  105630.1661  100511.9921 0.000001460409 
  44.00000   103592.1311  106603.1368  100440.4252 0.000001488708 
  44.12500   103115.2083  108119.5368  100362.8991 0.00000150691 
  44.25000   103113.6946  110309.9257  100291.341  0.000001514337 
  44.37500   106019.1166  114669.34    100213.8253 0.000001431212 
  44.50000   113260.822   123078.5608  100142.2777 0.00000125467 
  44.62500   128836.8516  142076.5211  100064.7741 0.000000983093 
  44.75000   156652.4441  173180.7199  99993.2386  0.000000668252 
  44.87500   189844.2717  218472.4348  99915.7489  0.000000460686 
  45.00000   205072.5351  249431.4753  99844.2271  0.000000401187 
  45.12500   195111.3387  236754.7725  99766.7531  0.000000443472 
  45.25000   172430.7467  196529.5113  99695.2465  0.000000562883 
  45.37500   142373.5777  156951.6294  99617.79    0.000000820354 
  45.50000   119563.76    134579.6685  99546.3003  0.000001173418 
  45.62500   111742.2717  123956.5623  99468.8629  0.000001333837 
  45.75000   117073.6881  123078.961   99397.3917  0.000001186591 
  45.87500   130706.2148  130848.4249  99319.9753  0.000000957319 
  46.00000   156387.6247  147344.719   99248.5243  0.000000669062 
  46.12500   191214.1867  173716.0312  99171.1305  0.000000456665 
  46.25000   221790.6916  194304.5543  99099.7012  0.000000340424 
  46.37500   226157.1623  189944.4979  99022.332   0.000000321666 
  46.50000   197240.7923  165143.7866  98950.926   0.000000415793 
  46.62500   159957.6016  138240.2874  98873.5829  0.000000617514 
  46.75000   130799.1257  121641.0116  98802.202   0.000000932218 
  46.87500   114227.877   112001.8873  98724.8869  0.000001210265 
  47.00000   104948.8677  107702.0243  98653.5325  0.000001434905 
  47.12500   102559.2845  105290.3331  98576.2471  0.000001476777 
  47.25000   101184.9825  103940.0792  98504.921   0.000001511934 
  47.37500   100171.9023  102921.5126  98427.667   0.000001534726 
  47.50000   100051.4104  102222.8551  98356.3707  0.000001533887 
  47.62500   99732.3177   101640.9334  98279.1499  0.000001555139 
  47.75000   99379.3283   101221.2008  98207.8851  0.000001563985 
  47.87500   99456.5549   100863.6599  98130.6993  0.000001580857 
  48.00000   99777.624    100607.1121  98059.4675  0.000001585271 
  48.12500   99766.29     100399.5374  97982.3184  0.000001591038 
  48.25000   99172.5563   100271.5342  97911.1213  0.000001592384 
  48.37500   99238.7195   100209.728   97834.0107  0.000001572911 
  48.50000   98668.5497   100247.2493  97762.8499  0.000001585305 
  48.62500   99233.1691   100468.5581  97685.7795  0.000001571788 
  48.75000   101000.4822  101036.4149  97614.6567  0.000001530158 
  48.87500   102847.4074  102540.4633  97537.6282  0.000001477638 
  49.00000   106333.5678  105425.1046  97466.5449  0.000001394006 
  49.12500   112013.8996  110646.2467  97389.5602  0.000001259902 
  49.25000   117085.9794  116506.6393  97318.5181  0.000001180903 
  49.37500   118687.6262  119929.237   97241.5788  0.000001172381 
  49.50000   116876.3607  116917.5693  97170.5794  0.000001219965 
  49.62500   111949.711   110380.1734  97093.6874  0.000001315564 
  49.75000   105874.6084  105182.3025  97022.7324  0.000001453677 
  49.87500   102089.1652  101640.4802  96945.8893  0.00000156606 
  50.00000   100002.9944  99921.5059   96874.9804  0.000001619934 
  50.12500   99257.0553   98980.8538   96798.1881  0.000001646534 
  50.25000   99280.4717   98494.0081   96727.3268  0.000001640207 
  50.37500   98347.5529   98140.7569   96650.5869  0.000001683484 
  50.50000   98519.2998   97895.9236   96579.7749  0.000001686348 
  50.62500   98456.7895   97685.0709   96503.0892  0.000001713794 
  50.75000   98298.3519   97527.128    96432.3281  0.000001723035 
  50.87500   98127.7448   97389.4524   96355.6984  0.000001730518 
  51.00000   97966.5621   97295.352    96284.9897  0.000001746723 
  51.12500   98369.7853   97246.9115   96208.4178  0.000001739025 
  51.25000   98839.8873   97292.0163   96137.7632  0.000001718364 
  51.37500   99079.5712   97512.9174   96061.2508  0.000001731024 
  51.50000   101185.0065  97932.1766   95990.6519  0.000001653301 
  51.62500   103942.5726  98562.9391   95914.2007  0.000001574086 
  51.75000   106369.082   99038.502    95843.6592  0.000001516328 
  51.87500   106320.628   98913.8898   95767.271   0.000001514113 
  52.00000   103257.8916  98209.7548   95696.7885  0.000001596166 
  52.12500   100453.5814  97372.2606   95620.465   0.00000166482 
  52.25000   98557.4256   96797.7236   95550.043   0.00000171923 
  52.37500   98025.1469   96411.8347   95473.7861  0.000001728332 
  52.50000   96826.7303   96202.0509   95403.4263  0.000001761643 
  52.62500   96975.212    96054.9186   95327.2376  0.000001747397 
  52.75000   96504.7682   95953.3506   95256.9416  0.000001731567 
  52.87500   95997.8389   95862.2671   95180.8229  0.000001719357 
  53.00000   96265.2212   95790.0004   95110.5924  0.000001692479 
  53.12500   96186.7265   95722.3785   95034.5454  0.000001686704 
  53.25000   96605.3034   95669.3867   94964.3819  0.000001649331 
  53.37500   96185.8103   95622.7163   94888.4084  0.000001631684 
  53.50000   95893.5103   95590.8074   94818.3136  0.00000161241 
  53.62500   96213.6008   95570.7312   94742.4154  0.000001577201 
  53.75000   95875.0524   95568.8685   94672.3909  0.00000157959 
  53.87500   95533.271    95590.3802   94596.5697  0.000001605592 
  54.00000   95655.4259   95639.3206   94526.6171  0.00000160848 
  54.12500   96016.4213   95736.5102   94450.8746  0.000001613075 
  54.25000   95655.3355   95886.0867   94380.9955  0.000001657474 
  54.37500   96021.2394   96156.0579   94305.3336  0.000001685599 
  54.50000   95205.5906   96601.2168   94235.5296  0.000001759165 
  54.62500   96021.2132   97575.2719   94159.95    0.000001796507 
  54.75000   97922.0926   99475.5049   94090.2227  0.000001753711 
  54.87500   101612.9066  103551.5159  94014.7271  0.000001655147 
  55.00000   109168.904   109813.5655  93945.0783  0.000001470297 
  55.12500   119492.0016  118500.9874  93869.6684  0.000001268968 
  55.25000   127706.3198  124483.4311  93800.0995  0.000001133486 
  55.37500   128150.8171  122745.5664  93724.7772  0.000001140954 
  55.50000   120096.9469  115200.4996  93655.2899  0.000001272647 
  55.62500   108729.843   106833.2738  93580.0569  0.000001522599 
  55.75000   99637.9196   101411.2023  93510.6529  0.000001815691 
  55.87500   96216.3309   98084.1127   93435.5109  0.00000191661 
  56.00000   95327.3054   96538.1475   93366.1916  0.000001931837 
  56.12500   94656.736    95666.1165   93291.1424  0.000001930753 
  56.25000   94670.8338   95198.222    93221.9097  0.000001909613 
  56.37500   94652.3156   94884.6862   93146.955   0.000001888104 
  56.50000   94490.6076   94734.0949   93077.8103  0.000001873124 
  56.62500   94398.2323   94752.0442   93002.9519  0.000001847751 
  56.75000   94968.1466   95036.484    92933.8969  0.000001821346 
  56.87500   95942.0258   95824.7805   92859.1366  0.000001789452 
  57.00000   99451.8006   97143.5193   92790.1729  0.00000167467 
  57.12500   103300.4647  99081.5635   92715.5123  0.000001562034 
  57.25000   107682.3584  100707.6041  92646.6416  0.000001441898 
  57.37500   107969.2598  101028.7674  92572.0826  0.00000140555 
  57.50000   104260.2497  99500.4706   92503.3063  0.000001477857 
  57.62500   99562.2973   97160.1577   92428.8506  0.000001609733 
  57.75000   96066.4704   95378.3208   92360.1706  0.000001704167 
  57.87500   93970.5115   94129.7922   92285.8199  0.000001766395 
  58.00000   93049.0587   93477.558    92217.2376  0.000001777558 
  58.12500   93356.5735   93081.1484   92142.9938  0.000001760822 
  58.25000   93126.9188   92852.2188   92074.5109  0.000001760829 
  58.37500   92650.2133   92670.5177   92000.3756  0.000001767965 
  58.50000   92141.0142   92534.1467   91931.9938  0.00000180485 
  58.62500   92841.334    92405.996    91857.9688  0.00000178384 
  58.75000   92454.7242   92298.0305   91789.6896  0.000001779509 
  58.87500   92758.3806   92188.0694   91715.7766  0.000001764651 
  59.00000   92364.9098   92092.9625   91647.6016  0.000001794204 
  59.12500   92307.8567   91996.8913   91573.8025  0.00000181162 
  59.25000   92197.3395   91914.0325   91505.7334  0.000001827532 
  59.37500   92156.154    91829.7285   91432.0499  0.000001871587 
  59.50000   91617.0958   91756.369    91364.0883  0.000001931872 
  59.62500   92110.566    91681.471    91290.522   0.000001934774 
  59.75000   91741.4639   91616.6986   91222.6695  0.000001996826 
  59.87500   91704.6978   91551.8276   91149.2224  0.000002031845 
  60.00000   92511.5745   91497.7896   91081.4805  0.000002040985 
  60.12500   91801.9564   91447.3437   91008.1542  0.000002101647 
  60.25000   92234.5793   91410.9725   90940.5247  0.000002125976 
  60.37500   92395.3601   91388.6549   90867.321   0.000002107267 
  60.50000   93030.1845   91396.8046   90799.8055  0.00000203468 
  60.62500   93309.8076   91473.4308   90726.7261  0.000002053439 
  60.75000   93456.4814   91679.326    90659.3261  0.000002026125 
  60.87500   94245.968    92182.1405   90586.3728  0.000001962363 
  61.00000   93791.8351   93023.8631   90519.09    0.000001900731 
  61.12500   94867.6941   94328.5558   90446.2645  0.00000183849 
  61.25000   95175.198    95531.5378   90379.1006  0.000001793953 
  61.37500   96566.4337   95900.59     90306.4046  0.000001759499 
  61.50000   97849.6705   94990.1661   90239.3611  0.000001750597 
  61.62500   97518.8157   93487.5971   90166.7965  0.000001735886 
  61.75000   96163.8317   92302.7062   90099.8751  0.000001760431 
  61.87500   93948.8627   91446.4564   90027.4436  0.000001838283 
  62.00000   92249.7133   90978.5991   89960.6458  0.000001878306 
  62.12500   91543.3461   90678.0615   89888.3491  0.000001859056 
  62.25000   91926.5773   90501.7727   89821.6766  0.000001816746 
  62.37500   91987.2364   90368.9497   89749.5165  0.000001765738 
  62.50000   91373.1684   90279.9332   89682.9709  0.000001740785 
  62.62500   91762.8401   90210.8799   89610.9492  0.000001725988 
  62.75000   91840.0694   90170.4391   89544.5321  0.000001724147 
  62.87500   91742.0987   90156.5371   89472.6504  0.000001751317 
  63.00000   92124.7094   90187.3688   89406.3634  0.00000178418 
  63.12500   91795.9609   90316.817    89334.6237  0.000001842919 
  63.25000   92733.9159   90621.9301   89268.4684  0.000001820132 
  63.37500   92746.1795   91332.0905   89196.8723  0.000001851525 
  63.50000   93573.5904   92502.5594   89130.8504  0.000001859566 
  63.62500   95216.097    94328.5111   89059.3996  0.000001810491 
  63.75000   96933.7838   96092.9012   88993.5127  0.000001761427 
  63.87500   99078.8238   96873.5546   88922.209   0.000001695466 
  64.00000   99132.9478   95821.6439   88856.4588  0.000001682536 
  64.12500   97213.9719   93738.5772   88785.3039  0.000001747721 
  64.25000   94405.454    91975.0641   88719.6919  0.000001845172 
  64.37500   92605.9728   90643.3356   88648.6876  0.000001933123 
  64.50000   91615.7168   89914.3328   88583.2154  0.000001973393 
  64.62500   90795.651    89476.9627   88512.3636  0.000001997864 
  64.75000   90626.0188   89244.2265   88447.0328  0.000001977082 
  64.87500   90771.0398   89077.7198   88376.3351  0.000001952665 
  65.00000   90825.8728   88963.3234   88311.1474  0.000001954172 
  65.12500   90862.0591   88864.7504   88240.6055  0.000001948326 
  65.25000   90670.766    88791.1911   88175.5625  0.000001938882 
  65.37500   90696.4169   88727.8504   88105.1783  0.000001923725 
  65.50000   90200.5362   88684.2171   88040.2816  0.000001931071 
  65.62500   89875.7607   88654.6856   87970.0567  0.000001949979 
  65.75000   89493.9872   88647.4417   87905.3079  0.000001967011 
  65.87500   90311.3743   88668.9918   87835.2442  0.000001931797 
  66.00000   90265.7396   88729.3284   87770.645   0.000001934636 
  66.12500   90195.8253   88871.0034   87700.7441  0.000001943139 
  66.25000   89161.2692   89140.7781   87636.296   0.000001987054 
  66.37500   89625.6401   89747.2337   87566.5598  0.000001968744 
  66.50000   90690.4879   90848.3612   87502.2645  0.000001940487 
  66.62500   92924.1771   92946.346    87432.6947  0.000001863249 
  66.75000   97022.6796   95794.0313   87368.5538  0.000001744617 
  66.87500   103199.5903  99256.1316   87299.1521  0.000001568771 
  67.00000   106802.7307  101179.8976  87235.1672  0.000001476914 
  67.12500   109114.3659  100055.8047  87165.9354  0.000001433473 
  67.25000   106543.0402  96947.7828   87102.1082  0.000001503961 
  67.37500   100125.8606  93465.4289   87033.048   0.000001703154 
  67.50000   94415.312    91053.5899   86969.38    0.000001896343 
  67.62500   90400.5268   89428.0122   86900.4932  0.000002070234 
  67.75000   89876.9208   88598.1272   86836.9861  0.000002083989 
  67.87500   89055.5685   88109.8584   86768.2745  0.000002110369 
  68.00000   88371.66     87846.081    86704.9298  0.000002164305 
  68.12500   88413.1489   87656.3865   86636.3951  0.00000216285 
  68.25000   87751.8273   87530.833    86573.2145  0.000002202356 
  68.37500   88658.2912   87432.6256   86504.8585  0.000002171059 
  68.50000   87989.9962   87373.9386   86441.8436  0.000002238806 
  68.62500   88017.252    87350.3377   86373.668   0.000002237507 
  68.75000   87334.9853   87376.5554   86310.8205  0.000002271518 
  68.87500   86849.3738   87470.5211   86242.827   0.000002301702 
  69.00000   87450.8265   87620.0583   86180.1484  0.000002259747 
  69.12500   87541.313    87822.9653   86112.3388  0.000002230768 
  69.25000   87785.5313   87985.4244   86049.8309  0.000002195267 
  69.37500   87376.5585   88101.4055   85982.2069  0.000002179674 
  69.50000   86773.4483   88265.0818   85919.8712  0.000002176946 
  69.62500   86967.2851   88742.8438   85852.4346  0.000002159999 
  69.75000   87363.1662   89782.6509   85790.2727  0.000002133135 
  69.87500   87847.9717   92078.8922   85723.0253  0.000002107185 
  70.00000   90668.3844   95763.6224   85661.0388  0.000001988599 
  70.12500   94735.5767   101557.6301  85593.9823  0.000001847727 
  70.25000   98609.4115   107618.136   85532.1728  0.000001726775 
  70.37500   100133.2772  111868.5772  85465.3091  0.000001670137 
  70.50000   100348.3955  110533.3589  85403.6782  0.000001650914 
  70.62500   97575.7575   104618.9604  85337.0089  0.000001713942 
  70.75000   92204.1361   98518.8097   85275.5583  0.000001864109 
  70.87500   89632.9115   93334.7914   85209.0852  0.000001939879 
  71.00000   86570.3046   90239.9592   85147.8165  0.000002024751 
  71.12500   85827.1305   88333.7978   85081.5413  0.000002033449 
  71.25000   85140.5502   87394.3682   85020.4561  0.000002039151 
  71.37500   85466.7382   86834.5321   84954.3805  0.000002005276 
  71.50000   85917.4842   86536.3976   84893.4805  0.000001957118 
  71.62500   85464.0122   86365.8377   84827.6064  0.000001985513 
  71.75000   86268.0168   86344.383    84766.8931  0.000001970232 
  71.87500   86868.5614   86502.2631   84701.2222  0.000001959529 
  72.00000   88150.2614   86852.2543   84640.6973  0.000001940372 
  72.12500   89722.0479   87446.0004   84575.2313  0.000001899919 
  72.25000   90775.0234   88055.2962   84514.8963  0.000001897974 
  72.37500   90779.9499   88412.2511   84449.637   0.000001893393 
  72.50000   90085.9778   88124.3558   84389.4937  0.00000194075 
  72.62500   88675.7903   87297.4977   84324.4429  0.000002000313 
  72.75000   86820.4234   86466.8646   84264.4927  0.000002089871 
  72.87500   85476.1757   85747.9134   84199.6521  0.000002159554 
  73.00000   84947.8876   85302.0974   84139.8968  0.00000218503 
  73.12500   84882.4001   85016.6163   84075.2681  0.000002225865 
  73.25000   85187.3212   84886.6253   84015.7092  0.000002204795 
  73.37500   84391.4229   84865.7831   83951.2942  0.0000022942 
  73.50000   84947.8181   84969.9962   83891.9335  0.000002298699 
  73.62500   85248.6427   85246.1194   83827.7339  0.000002309058 
  73.75000   85484.1243   85649.7342   83768.5728  0.000002330889 
  73.87500   85784.0492   86149.1283   83704.5905  0.000002323169 
  74.00000   87119.8495   86430.2965   83645.6307  0.000002252019 
  74.12500   86491.3615   86248.6879   83581.8674  0.000002270211 
  74.25000   85770.8721   85711.9575   83523.1105  0.000002317865 
  74.37500   85253.3732   85054.309    83459.5678  0.000002366545 
  74.50000   84348.0114   84550.2729   83401.0155  0.000002428433 
  74.62500   83555.5211   84163.9542   83337.6953  0.000002459844 
  74.75000   82915.1189   83931.4384   83279.3492  0.000002509762 
  74.87500   83723.7287   83765.8733   83216.2532  0.000002460618 
  75.00000   84190.7365   83656.5565   83158.1148  0.000002428511 
  75.12500   83294.8986   83561.408    83095.2448  0.000002480414 
  75.25000   83601.1418   83484.8287   83037.3158  0.000002439191 
  75.37500   83599.3629   83409.1226   82974.6735  0.000002416363 
  75.50000   83345.9968   83343.9476   82916.9555  0.000002415401 
  75.62500   83527.5672   83277.28     82854.5427  0.000002407749 
  75.75000   83280.5412   83218.7478   82797.0373  0.000002411997 
  75.87500   83273.1122   83158.1456   82734.8557  0.000002357407 
  76.00000   83039.4874   83104.5378   82677.5646  0.000002305491 
  76.12500   83566.2959   83048.8164   82615.616   0.000002245277 
  76.25000   83236.4867   82999.4769   82558.5408  0.000002232245 
  76.37500   83586.6971   82948.281    82496.8269  0.000002205225 
  76.50000   83147.5986   82903.1468   82439.9691  0.000002215499 
  76.62500   82756.7118   82856.6569   82378.4917  0.000002211081 
  76.75000   83615.9915   82816.1111   82321.8531  0.000002151773 
  76.87500   83958.8938   82774.9842   82260.6139  0.000002146562 
  77.00000   84326.505    82739.8938   82204.196   0.000002175656 
  77.12500   83622.0908   82705.4569   82143.1968  0.000002238649 
  77.25000   84073.5034   82677.6027   82087.0012  0.00000223488 
  77.37500   84256.0272   82652.7512   82026.2437  0.000002239942 
  77.50000   84178.7616   82636.0542   81970.2721  0.000002268936 
  77.62500   84176.1844   82626.4379   81909.7581  0.000002275017 
  77.75000   84169.4609   82626.6486   81854.012   0.000002290517 
  77.87500   84733.9616   82636.9194   81793.7433  0.000002279219 
  78.00000   84312.9982   82653.6938   81738.2244  0.000002301241 
  78.12500   84203.9471   82676.1982   81678.2027  0.000002307785 
  78.25000   84562.2759   82701.9692   81622.9126  0.00000228696 
  78.37500   84720.633    82742.083    81563.1396  0.000002284091 
  78.50000   84077.0401   82798.3513   81508.08    0.000002301199 
  78.62500   84477.7915   82890.2481   81448.5575  0.000002282964 
  78.75000   84508.7719   83014.0508   81393.7299  0.000002272232 
  78.87500   84433.9296   83207.9309   81334.4597  0.000002267262 
  79.00000   84757.3308   83472.6817   81279.8657  0.000002250347 
  79.12500   84745.403    83923.6911   81220.8495  0.00000224083 
  79.25000   84947.2721   84615.4782   81166.4908  0.000002246698 
  79.37500   86436.3035   85888.6751   81107.7303  0.000002173693 
  79.50000   88189.793    87805.545    81053.6086  0.000002084645 
  79.62500   91561.1628   90935.0079   80995.1056  0.000001956738 
  79.75000   94805.0967   94845.2758   80941.2223  0.000001852862 
  79.87500   99423.3036   99818.2031   80882.9787  0.000001699865 
  80.00000   103002.8699  104259.1303  80829.3355  0.000001602555 
  80.12500   104991.7131  108529.064   80771.3528  0.00000155102 
  80.25000   109231.0404  113077.446   80717.9514  0.000001436078 
  80.37500   114255.7574  119352.2814  80660.2315  0.000001316944 
  80.50000   120045.7538  124519.3231  80607.0735  0.000001208929 
  80.62500   120541.5927  124997.318   80549.6181  0.000001181004 
  80.75000   116039.2196  119066.1453  80496.7051  0.000001238559 
  80.87500   107036.4887  109221.2101  80439.516   0.000001401864 
  81.00000   97331.7865   100526.9548  80386.8495  0.000001641778 
  81.12500   91728.4727   93327.3224   80329.9284  0.000001783861 
  81.25000   87599.9617   88937.1883   80277.5102  0.00000189257 
  81.37500   85998.1995   86103.9436   80220.8589  0.000001948351 
  81.50000   84978.9921   84633.0649   80168.6905  0.000001991544 
  81.62500   84218.2033   83725.3396   80112.3107  0.00000204858 
  81.75000   83844.2578   83225.4451   80060.3937  0.000002109284 
  81.87500   83689.7964   82895.1999   80004.2872  0.00000219302 
  82.00000   83550.5288   82741.0252   79952.6234  0.000002273258 
  82.12500   83496.144    82757.9539   79896.7919  0.000002333677 
  82.25000   83530.413    83019.7267   79845.3827  0.000002418054 
  82.37500   83811.9511   83711.9345   79789.828   0.000002427705 
  82.50000   86298.181    84865.8233   79738.6751  0.000002280062 
  82.62500   90582.6858   86731.9067   79683.399   0.000002081173 
  82.75000   96087.3509   88849.1863   79632.504   0.000001849855 
  82.87500   100967.6692  90915.0037   79577.5082  0.000001668479 
  83.00000   104740.9326  91598.019    79526.8728  0.000001551794 
  83.12500   103064.5493  90431.5477   79472.159   0.000001613279 
  83.25000   99369.7155   88317.3675   79421.7847  0.000001714748 
  83.37500   93714.5335   85977.2023   79367.3547  0.000001900128 
  83.50000   88610.0442   84266.1782   79317.2432  0.000002144219 
  83.62500   85931.952    83034.084    79263.0988  0.000002290866 
  83.75000   84550.3162   82393.9071   79213.2517  0.000002367737 
  83.87500   83669.8123   82089.8361   79159.3945  0.000002414158 
  84.00000   84081.0546   82061.73     79109.8134  0.000002380442 
  84.12500   82591.1111   82248.4837   79056.2453  0.000002460582 
  84.25000   82985.0748   82613.4419   79006.9319  0.000002434487 
  84.37500   83216.1713   83221.4492   78953.6546  0.000002442146 
  84.50000   84415.3052   83963.6823   78904.6103  0.000002367544 
  84.62500   85031.7952   84900.5075   78851.6256  0.000002337698 
  84.75000   86307.6799   85845.2473   78802.8523  0.000002283109 
  84.87500   87461.2731   87182.8198   78750.1618  0.000002229179 
  85.00000   87349.7324   89361.4095   78701.661   0.000002235037 
  85.12500   90339.436    93794.5306   78649.2666  0.000002103237 
  85.25000   96666.9222   100750.5751  78601.0398  0.00000185829 
  85.37500   106289.8171  111950.2196  78548.9433  0.00000156183 
  85.50000   117493.655   125033.006   78500.9922  0.000001293458 
  85.62500   127448.0258  139116.9578  78449.1953  0.000001106173 
  85.75000   132197.053   146591.3762  78401.5215  0.000001030249 
  85.87500   128944.5316  143475.308   78350.0259  0.00000106444 
  86.00000   119580.041   132156.4601  78302.6311  0.000001226728 
  86.12500   108036.7219  117237.785   78251.4385  0.000001478263 
  86.25000   96159.4795   105087.8366  78204.3243  0.000001820071 
  86.37500   87650.5049   95362.2943   78153.4366  0.000002095772 
  86.50000   83902.547    89504.7668   78106.6046  0.000002257371 
  86.62500   81784.1897   85698.835    78056.0234  0.000002363305 
  86.75000   81442.7517   83671.2571   78009.4752  0.000002391471 
  86.87500   80863.6109   82363.3221   77959.2023  0.000002437872 
  87.00000   80730.1573   81593.3483   77912.9395  0.000002458274 
  87.12500   80710.5111   81021.6593   77862.9768  0.000002470341 
  87.25000   80998.1919   80653.3883   77817.001   0.000002461631 
  87.37500   80900.375    80388.076    77767.3501  0.000002528331 
  87.50000   81843.644    80246.0928   77721.663   0.000002502528 
  87.62500   81894.021    80176.3592   77672.3256  0.000002496308 
  87.75000   82325.2813   80148.2726   77626.9288  0.00000246912 
  87.87500   82589.9412   80082.5476   77577.9068  0.000002452812 
  88.00000   83659.1951   79930.1654   77532.8019  0.000002388951 
  88.12500   82598.9438   79689.4723   77484.097   0.000002449948 
  88.25000   82319.5905   79475.3247   77439.2856  0.000002433987 
  88.37500   81461.5764   79328.8485   77390.8995  0.000002467392 
  88.50000   81384.8515   79327.9238   77346.3832  0.000002468703 
  88.62500   81128.5809   79532.8196   77298.3177  0.000002497168 
  88.75000   81211.2646   79963.0552   77254.0982  0.000002489951 
  88.87500   81736.2227   80717.6209   77206.3551  0.00000245452 
  89.00000   82965.3449   81637.1153   77162.4339  0.000002394273 
  89.12500   84043.5398   82684.7287   77115.0149  0.000002320779 
  89.25000   85071.5833   83351.9141   77071.3937  0.00000228575 
  89.37500   86593.6853   83364.421    77024.3005  0.000002208535 
  89.50000   85790.0572   82812.5053   76980.9809  0.000002238823 
  89.62500   86092.2668   82133.4987   76934.2154  0.000002232733 
  89.75000   85971.5021   81863.5216   76891.199   0.000002237433 
  89.87500   86527.9264   82231.5585   76844.7628  0.000002235953 
  90.00000   88362.0045   83239.7811   76802.0512  0.000002171169 
  90.12500   90759.2998   84877.6025   76755.9461  0.000002067509 
  90.25000   94682.5262   86439.0007   76713.541   0.000001927759 
  90.37500   95824.2334   87324.9698   76667.7688  0.000001897931 
  90.50000   94575.3698   86776.5723   76625.6718  0.000001941974 
  90.62500   92550.8179   84983.9496   76580.2342  0.000002033797 
  90.75000   88257.8958   82980.0905   76538.4468  0.000002208016 
  90.87500   84897.5698   81027.2919   76493.3456  0.000002338588 
  91.00000   81535.658    79641.2252   76451.8695  0.000002452205 
  91.12500   80151.4958   78606.3878   76407.1064  0.00000250609 
  91.25000   79934.5004   77994.7869   76365.9433  0.000002487618 
  91.37500   79602.098    77579.4474   76321.52    0.000002496446 
  91.50000   79273.3421   77331.176    76280.6714  0.000002462728 
  91.62500   78869.5998   77141.5803   76236.5898  0.000002461387 
  91.75000   78544.4357   77006.888    76196.0574  0.000002438881 
  91.87500   78758.7356   76886.4551   76152.3192  0.000002426953 
  92.00000   78491.1576   76790.8397   76112.1045  0.000002478504 
  92.12500   78238.5208   76699.4145   76068.7114  0.000002506954 
  92.25000   78623.2928   76623.7212   76028.8161  0.000002518484 
  92.37500   78416.8469   76549.2732   75985.7699  0.00000252327 
  92.50000   78444.8654   76486.3414   75946.1956  0.00000255529 
  92.62500   78193.8727   76423.4952   75903.4981  0.000002597363 
  92.75000   78253.4387   76369.8035   75864.2464  0.000002627452 
  92.87500   78314.0208   76315.8644   75821.8992  0.000002648164 
  93.00000   78141.4349   76269.727    75782.9718  0.000002670542 
  93.12500   77911.2403   76223.5805   75740.9768  0.00000269568 
  93.25000   77927.5781   76184.5504   75702.3752  0.000002676026 
  93.37500   78072.6594   76146.3181   75660.7341  0.000002690493 
  93.50000   77948.2689   76115.0958   75622.46    0.000002705505 
  93.62500   78631.6757   76086.2772   75581.1745  0.000002662794 
  93.75000   78048.8606   76065.1264   75543.2296  0.000002662688 
  93.87500   77977.6068   76049.5887   75502.3014  0.000002693173 
  94.00000   78260.0497   76044.3302   75464.6872  0.000002665462 
  94.12500   77756.7881   76053.2818   75424.1182  0.000002684711 
  94.25000   77752.1714   76083.6502   75386.8363  0.000002675906 
  94.37500   77912.1226   76159.0919   75346.6283  0.000002684817 
  94.50000   78239.1785   76297.6967   75309.6803  0.000002657092 
  94.62500   78107.5235   76573.5258   75269.8349  0.00000267909 
  94.75000   78728.0796   76999.5225   75233.2225  0.000002653292 
  94.87500   78978.9449   77710.3916   75193.7415  0.000002646836 
  95.00000   79470.0048   78610.3009   75157.4663  0.000002636019 
  95.12500   80418.3788   79776.8604   75118.3514  0.000002583402 
  95.25000   80838.985    80830.6552   75082.415   0.000002584209 
  95.37500   81337.5754   81555.8989   75043.6681  0.000002565401 
  95.50000   81003.7987   81509.7368   75008.0721  0.000002578508 
  95.62500   80406.5091   80689.8421   74969.6949  0.000002583508 
  95.75000   79531.9062   79560.5374   74934.4409  0.000002636368 
  95.87500   78800.3973   78323.5853   74896.4351  0.00000267874 
  96.00000   78009.7314   77363.8187   74861.5248  0.000002712435 
  96.12500   77796.2269   76589.1255   74823.8921  0.000002700486 
  96.25000   77532.5037   76100.6398   74789.3271  0.000002720368 
  96.37500   76690.1733   75756.2191   74752.0693  0.000002749963 
  96.50000   76617.6906   75554.0879   74717.8512  0.00000275708 
  96.62500   76486.9482   75408.7183   74680.9701  0.000002783395 
  96.75000   76381.3123   75313.3764   74647.1005  0.000002798041 
  96.87500   76803.3918   75234.091    74610.5978  0.000002759052 
  97.00000   76222.1282   75174.8107   74577.0783  0.000002802793 
  97.12500   76566.668    75121.1664   74540.9559  0.000002764206 
  97.25000   76655.6571   75079.4734   74507.7881  0.000002755575 
  97.37500   76862.3456   75041.8697   74472.0476  0.00000274582 
  97.50000   76289.9618   75014.0748   74439.2332  0.000002815375 
  97.62500   76584.6631   74992.0461   74403.8763  0.000002776306 
  97.75000   76376.7577   74980.0937   74371.4169  0.00000279154 
  97.87500   75914.1676   74977.2463   74336.4455  0.000002822303 
  98.00000   76354.8308   74984.2759   74304.3426  0.00000280745 
  98.12500   76003.6629   75001.2579   74269.7584  0.000002868904 
  98.25000   75671.0253   75022.3821   74238.0138  0.000002859315 
  98.37500   75669.4856   75044.9092   74203.8185  0.000002842481 
  98.50000   75393.6142   75061.2028   74172.4337  0.00000286948 
  98.62500   75634.2399   75078.7437   74138.6291  0.000002862405 
  98.75000   75088.664    75107.2719   74107.6058  0.000002926689 
  98.87500   75321.6072   75169.5899   74074.1937  0.00000291994 
  99.00000   74924.5883   75277.2578   74043.5334  0.000002934691 
  99.12500   75108.3656   75482.0879   74010.5154  0.000002892337 
  99.25000   74862.7636   75794.7736   73980.2199  0.000002872515 
  99.37500   75096.228    76323.7132   73947.5979  0.00000280732 
  99.50000   75960.3671   77034.072    73917.6686  0.000002724227 
  99.62500   75969.0791   78065.7187   73885.4443  0.000002690813 
  99.75000   77310.0291   79218.6233   73855.8829  0.000002577584 
  99.87500   78477.7922   80525.3128   73824.0581  0.00000247556 
  100.00000  79544.1887   81532.4723   73794.8663  0.000002434794 
  100.12500  79968.4966   82138.7803   73763.4426  0.00000245475 
  100.25000  80606.432    82186.3238   73734.622   0.000002476702 
  100.37500  81223.013    81878.9446   73703.6013  0.000002509669 
  100.50000  81970.6056   81652.0405   73675.1534  0.000002510084 
  100.62500  84747.078    81940.4004   73644.5374  0.000002403827 
  100.75000  89552.8923   82995.983    73616.4639  0.000002203453 
  100.87500  94718.6712   85104.2514   73586.2544  0.000002008505 
  101.00000  99865.4539   87791.3523   73558.5569  0.000001810625 
  101.12500  105049.9293  90967.0957   73528.7556  0.00000163235 
  101.25000  109630.6784  93247.0427   73501.4358  0.0000014987 
  101.37500  112084.3829  93836.8231   73472.0445  0.00000142242 
  101.50000  108748.1012  92267.7758   73445.1038  0.000001497991 
  101.62500  101441.4247  89053.1684   73416.1242  0.000001693495 
  101.75000  93924.4883   85705.7108   73389.5645  0.000001925025 
  101.87500  86526.3929   82429.9017   73360.9984  0.000002232823 
  102.00000  81992.5383   80039.8384   73334.8211  0.000002440358 
  102.12500  77627.3408   78208.0735   73306.6702  0.000002691185 
  102.25000  75691.9352   77142.1678   73280.877   0.000002798884 
  102.37500  74603.812    76523.4368   73253.1431  0.000002871368 
  102.50000  74772.1076   76323.6013   73227.7356  0.000002852523 
  102.62500  74982.4163   76399.6989   73200.4204  0.000002860889 
  102.75000  75951.8396   76659.2867   73175.4003  0.000002793768 
  102.87500  75894.054    77049.4618   73148.5056  0.000002790756 
  103.00000  76251.8745   77390.1497   73123.8744  0.000002797172 
  103.12500  76257.7041   77567.8021   73097.4019  0.000002808068 
  103.25000  76173.3861   77456.7252   73073.1613  0.000002835887 
  103.37500  76016.8024   77100.0926   73047.1128  0.000002842503 
  103.50000  75655.8979   76701.7949   73023.2644  0.000002868648 
  103.62500  75427.4776   76340.0909   72997.6416  0.000002896588 
  103.75000  75113.1109   76158.0518   72974.187   0.000002944534 
  103.87500  74901.3213   76201.7658   72948.9917  0.000002967261 
  104.00000  75102.2901   76539.5629   72925.9325  0.000002942799 
  104.12500  75568.0026   77337.0157   72901.1665  0.000002903135 
  104.25000  77859.4226   78595.6403   72878.5043  0.000002757654 
  104.37500  80993.3499   80668.6281   72854.1693  0.000002590854 
  104.50000  85430.8783   83320.4659   72831.9058  0.000002389631 
  104.62500  88294.7228   86944.9654   72808.0036  0.000002238242 
  104.75000  91950.099    90707.8732   72786.1403  0.000002089155 
  104.87500  96049.1633   94566.2139   72762.6726  0.000001947542 
  105.00000  98988.5991   97082.5333   72741.2112  0.000001857933 
  105.12500  99929.2115   97860.0752   72718.1797  0.000001828764 
  105.25000  97922.5468   96526.2961   72697.1218  0.000001876364 
  105.37500  94620.0395   93317.2818   72674.5284  0.000001973112 
  105.50000  90337.1014   89561.5384   72653.8756  0.000002109918 
  105.62500  86245.6695   85504.6068   72631.7219  0.000002266063 
  105.75000  82518.6272   82261.3365   72611.4759  0.000002426402 
  105.87500  79532.3354   79508.522    72589.7637  0.000002552821 
  106.00000  77168.8591   77661.4889   72569.926   0.000002606166 
  106.12500  75427.9066   76285.3799   72548.6571  0.000002695491 
  106.25000  74611.0438   75444.2283   72529.2294  0.000002730737 
  106.37500  74001.5713   74846.6259   72508.4055  0.000002760248 
  106.50000  73492.2443   74480.3188   72489.3894  0.000002808135 
  106.62500  73568.6518   74206.441    72469.0123  0.000002793005 
  106.75000  74067.7      74024.7053   72450.4094  0.000002782319 
  106.87500  73675.2269   73878.0771   72430.4808  0.000002804962 
  107.00000  73787.9312   73776.0335   72412.2928  0.000002857879 
  107.12500  73850.4549   73693.7542   72392.8144  0.000002877915 
  107.25000  73639.3819   73640.3238   72375.0428  0.000002909863 
  107.37500  73286.4158   73605.4385   72356.0165  0.000002967658 
  107.50000  74279.2885   73595.4453   72338.663   0.000002898836 
  107.62500  73603.3319   73613.2231   72320.0905  0.000002965616 
  107.75000  74381.4734   73665.1538   72303.1566  0.000002900964 
  107.87500  75246.0216   73779.119    72285.0396  0.000002858249 
  108.00000  74865.6355   73966.7531   72268.5271  0.000002892259 
  108.12500  75368.5232   74308.0119   72250.8674  0.000002844063 
  108.25000  76004.4811   74807.3033   72234.7777  0.000002788901 
  108.37500  76838.674    75615.614    72217.5771  0.00000272178 
  108.50000  77688.4227   76655.1486   72201.912   0.000002657777 
  108.62500  78764.5414   78105.2585   72185.1721  0.000002605825 
  108.75000  79653.3252   79674.6377   72169.9331  0.000002554554 
  108.87500  80547.5373   81423.8755   72153.6558  0.000002514807 
  109.00000  81249.6467   82750.0686   72138.8446  0.000002475119 
  109.12500  81957.7512   83398.7694   72123.0316  0.000002438293 
  109.25000  82646.9275   83019.8116   72108.6498  0.000002408364 
  109.37500  81761.5595   81740.6582   72093.3028  0.000002456236 
  109.50000  80306.4538   80184.7864   72079.352   0.000002536825 
  109.62500  79729.7425   78511.0536   72064.4728  0.00000256559 
  109.75000  78257.408    77204.4689   72050.9547  0.000002631524 
  109.87500  77115.9705   76168.2432   72036.545   0.000002683089 
  110.00000  76573.5893   75591.64     72023.4611  0.000002699278 
  110.12500  76043.5364   75356.4879   72009.5227  0.000002728886 
  110.25000  76574.6828   75449.6363   71996.8747  0.000002690021 
  110.37500  77019.9238   75810.8932   71983.4094  0.000002648356 
  110.50000  76790.2942   76296.2756   71971.1988  0.000002679271 
  110.62500  77217.818    76851.84     71958.2083  0.000002647399 
  110.75000  77870.17     77237.2469   71946.4369  0.000002622303 
  110.87500  78249.8856   77371.8918   71933.9229  0.000002616785 
  111.00000  78714.7258   77219.3928   71922.5922  0.000002597307 
  111.12500  78264.8952   76851.2366   71910.5565  0.000002604435 
  111.25000  77610.5393   76417.6776   71899.6681  0.000002618716 
  111.37500  77743.3362   75919.8885   71888.1126  0.000002602543 
  111.50000  77002.3072   75504.3391   71877.6681  0.000002618641 
  111.62500  77344.3397   75192.8864   71866.5943  0.000002569678 
  111.75000  77313.4397   75104.7472   71856.5954  0.000002558236 
  111.87500  77311.8821   75276.684    71846.0053  0.000002539365 
  112.00000  77547.4514   75701.5646   71836.4535  0.000002528542 
  112.12500  78801.3901   76436.218    71826.3487  0.000002491848 
  112.25000  79238.7976   77312.1091   71817.2457  0.00000250387 
  112.37500  80237.137    78345.5466   71807.628   0.000002507173 
  112.50000  80251.5245   79180.4317   71798.9754  0.000002535129 
  112.62500  80437.6002   79670.4768   71789.8465  0.000002552063 
  112.75000  79246.3885   79553.7695   71781.646   0.000002650292 
  112.87500  78023.9888   78855.7299   71773.0077  0.000002745048 
  113.00000  77420.2204   77911.8504   71765.2608  0.000002766936 
  113.12500  76244.3936   76834.4171   71757.1148  0.000002827756 
  113.25000  75837.3979   75956.3439   71749.8232  0.000002836551 
  113.37500  74885.4851   75235.8898   71742.1713  0.000002857687 
  113.50000  74734.7453   74826.8016   71735.3366  0.000002846391 
  113.62500  74595.0338   74669.6482   71728.1805  0.000002832642 
  113.75000  74538.7998   74770.8053   71721.8043  0.00000283009 
  113.87500  73768.0468   75103.8298   71715.1458  0.000002874747 
  114.00000  74111.6344   75557.6688   71709.2298  0.000002870529 
  114.12500  74201.3835   76115.8705   71703.0706  0.000002854596 
  114.25000  74054.1671   76582.9357   71697.6163  0.000002844754 
  114.37500  74279.7747   76885.6148   71691.9582  0.000002812462 
  114.50000  74072.1789   76856.4668   71686.9673  0.000002825497 
  114.62500  73925.7755   76468.3821   71681.812   0.000002831545 
  114.75000  73905.3007   75882.6278   71677.2861  0.000002818624 
  114.87500  73592.2911   75158.0558   71672.6354  0.000002834475 
  115.00000  73522.5818   74513.539    71668.5761  0.000002844536 
  115.12500  73231.0071   73908.7729   71664.4318  0.000002863047 
  115.25000  73524.5594   73461.3972   71660.8406  0.000002840615 
  115.37500  73288.3383   73098.1443   71657.2044  0.000002862495 
  115.50000  73167.2035   72862.1782   71654.0831  0.000002906957 
  115.62500  72415.3668   72693.6467   71650.9568  0.000002966429 
  115.75000  73039.1065   72600.6655   71648.3069  0.000002939651 
  115.87500  72591.6979   72553.255    71645.6922  0.000002990807 
  116.00000  72639.3491   72552.2792   71643.5153  0.000002981136 
  116.12500  72535.2638   72597.6906   71641.414   0.000002994296 
  116.25000  72681.5571   72687.7086   71639.7118  0.00000297528 
  116.37500  73219.2087   72845.9246   71638.1256  0.00000294099 
  116.50000  72946.3782   73054.7198   71636.8998  0.000002946349 
  116.62500  73100.6332   73350.506    71635.8304  0.000002919441 
  116.75000  73591.1912   73679.295    71635.0825  0.000002880789 
  116.87500  73321.6976   74069.3399   71634.5317  0.000002920611 
  117.00000  74278.2737   74415.1253   71634.2633  0.000002859904 
  117.12500  74018.5205   74697.1093   71634.2329  0.000002882625 
  117.25000  75031.7631   74797.158    71634.4457  0.000002819846 
  117.37500  74541.4797   74694.2574   71634.9374  0.000002894911 
  117.50000  74573.3292   74439.845    71635.6329  0.000002907226 
  117.62500  74232.6245   74075.0532   71636.6486  0.000002938114 
  117.75000  74181.9604   73725.457    71637.8285  0.000002935959 
  117.87500  73566.208    73383.5913   71639.3697  0.000002973896 
  118.00000  73340.9031   73126.5084   71641.0356  0.000002980065 
  118.12500  73326.8463   72922.3721   71643.1043  0.000002963078 
  118.25000  73068.8335   72803.6492   71645.2578  0.000002968534 
  118.37500  72550.0692   72747.6856   71647.8556  0.000002995815 
  118.50000  72550.4757   72761.4169   71650.4983  0.000002998838 
  118.62500  72830.7182   72850.117    71653.627   0.000002973522 
  118.75000  73127.9159   73008.7197   71656.7606  0.000002972744 
  118.87500  73433.2882   73278.8641   71660.4219  0.000002944874 
  119.00000  74793.0939   73634.5166   71664.048   0.00000284744 
  119.12500  74974.2344   74148.3457   71668.2437  0.000002837219 
  119.25000  76220.5518   74743.1233   71672.3639  0.000002743546 
  119.37500  76540.369    75499.609    71677.0957  0.0000027397 
  119.50000  77943.7213   76256.9075   71681.7116  0.000002664675 
  119.62500  78182.147    77047.8257   71686.9813  0.000002649689 
  119.75000  78714.3618   77622.4225   71692.0946  0.000002613993 
  119.87500  78880.51     77916.4166   71697.9039  0.000002591433 
  120.00000  78807.2597   77802.6477   71703.5161  0.000002577621 
  120.12500  77864.9813   77310.0608   71709.8669  0.000002615024 
  120.25000  78082.3663   76647.9317   71715.9796  0.000002564585 
  120.37500  76195.1438   75860.6875   71722.8736  0.000002603669 
  120.50000  75912.3054   75169.2598   71729.4885  0.000002567523 
  120.62500  74958.1152   74523.4608   71736.9273  0.000002554438 
  120.75000  74729.9773   74050.3714   71744.046   0.000002567008 
  120.87500  74582.8637   73679.0708   71752.0315  0.000002530201 
  121.00000  74909.2301   73461.7456   71759.6556  0.000002435251 
  121.12500  74278.7121   73352.6347   71768.1895  0.000002478995 
  121.25000  74070.276    73361.8191   71776.3207  0.000002528011 
  121.37500  74465.5338   73490.0812   71785.4047  0.000002589329 
  121.50000  74283.4714   73723.3936   71794.0446  0.000002635253 
  121.62500  75223.6734   74111.0731   71803.6805  0.000002594774 
  121.75000  75923.5352   74601.3002   71812.8306  0.00000254799 
  121.87500  75929.7614   75275.021    71823.0203  0.000002574166 
  122.00000  76489.6061   76011.6736   71832.6822  0.000002643982 
  122.12500  76565.6772   76887.2629   71843.4273  0.000002631676 
  122.25000  76907.5717   77689.6738   71853.6028  0.000002610535 
  122.37500  76836.0002   78419.5692   71864.905   0.000002579334 
  122.50000  77446.3988   78819.8336   71875.5956  0.000002537681 
  122.62500  77354.7055   78838.1032   71887.4567  0.00000256023 
  122.75000  76925.875    78473.5601   71898.6641  0.000002615144 
  122.87500  76366.4965   77786.228    71911.0859  0.000002663529 
  123.00000  75821.6371   77023.9848   71922.8116  0.000002697081 
  123.12500  75343.3637   76187.7756   71935.7958  0.000002754411 
  123.25000  75920.0289   75480.006    71948.0415  0.000002699254 
  123.37500  74996.0145   74827.3633   71961.59    0.000002770561 
  123.50000  75534.3602   74345.381    71974.3572  0.000002730879 
  123.62500  74718.4787   73949.6892   71988.4716  0.000002755434 
  123.75000  75079.1742   73684.5308   72001.762   0.000002719927 
  123.87500  74912.8385   73479.8056   72016.4441  0.000002712148 
  124.00000  74192.431    73343.6183   72030.2594  0.000002744085 
  124.12500  74157.5585   73233.2703   72045.5109  0.000002739321 
  124.25000  73883.5178   73155.003    72059.8526  0.00000276711 
  124.37500  73684.2631   73089.7492   72075.6753  0.000002763185 
  124.50000  73914.1604   73044.7806   72090.5451  0.000002755429 
  124.62500  73531.8273   73010.7296   72106.9408  0.000002790389 
  124.75000  73642.833    72991.625    72122.3402  0.000002772412 
  124.87500  73739.5335   72983.1673   72139.3106  0.000002753974 
  125.00000  73989.8167   72985.7254   72155.2413  0.00000273675 
  125.12500  73589.1721   72998.737    72172.7881  0.000002742909 
  125.25000  73883.5233   73019.4006   72189.2518  0.000002714755 
  125.37500  73322.3286   73050.4502   72207.3768  0.000002755421 
  125.50000  74147.578    73086.6885   72224.375   0.000002656551 
  125.62500  74088.4712   73133.9515   72243.0799  0.000002668296 
  125.75000  73844.2939   73184.7888   72260.6143  0.000002693503 
  125.87500  74010.1861   73248.3879   72279.9009  0.000002657007 
  126.00000  74024.7768   73315.1207   72297.9731  0.000002637657 
  126.12500  74153.8786   73396.6876   72317.8432  0.000002639189 
  126.25000  74091.505    73481.2514   72336.4547  0.00000263392 
  126.37500  73593.4924   73584.0861   72356.91    0.000002656415 
  126.50000  73944.0685   73691.1806   72376.0625  0.000002653927 
  126.62500  73923.8766   73824.1634   72397.1048  0.000002637341 
  126.75000  73624.9992   73968.7455   72416.7999  0.00000265246 
  126.87500  74310.3252   74160.1968   72438.4309  0.000002616045 
  127.00000  74418.4392   74383.5552   72458.6703  0.000002621724 
  127.12500  74537.7115   74697.2462   72480.8918  0.00000260171 
  127.25000  74998.5212   75076.313    72501.677   0.000002565879 
  127.37500  75496.2698   75613.4047   72524.4907  0.000002566204 
  127.50000  76407.5478   76253.3487   72545.8234  0.000002520286 
  127.62500  76785.2617   77130.3818   72569.231   0.000002510201 
  127.75000  77450.5816   78126.8884   72591.1128  0.000002482201 
  127.87500  77753.0554   79413.3635   72615.1162  0.000002462144 
  128.00000  78795.1097   80775.7254   72637.5487  0.000002433928 
  128.12500  79195.5942   82391.2918   72662.1496  0.000002422528 
  128.25000  80866.855    83929.1328   72685.1344  0.000002340099 
  128.37500  81710.5232   85508.591    72710.3345  0.000002305786 
  128.50000  82533.9937   86742.9345   72733.8733  0.000002266125 
  128.62500  83091.2663   87716.0818   72759.6743  0.000002217282 
  128.75000  84381.0423   88260.7901   72783.7687  0.000002156628 
  128.87500  85617.7198   88559.5758   72810.1724  0.000002112939 
  129.00000  86784.9285   88708.6466   72834.824   0.000002056255 
  129.12500  88153.565    88909.8545   72861.8322  0.000001997218 
  129.25000  90583.2037   89277.5636   72887.0426  0.000001898974 
  129.37500  92274.1389   89985.9796   72914.6571  0.000001820814 
  129.50000  94576.9666   90961.1534   72940.4278  0.000001732155 
  129.62500  96622.2661   92328.9206   72968.6503  0.000001676941 
  129.75000  97238.8851   93802.0572   72994.9831  0.000001667999 
  129.87500  99267.1972   95527.0295   73023.8153  0.000001592535 
  130.00000  100784.9975  97138.1008   73050.7117  0.000001568886 
  130.12500  102022.1755  98736.356    73080.1555  0.000001538386 
  130.25000  102782.0846  99842.0507   73107.6172  0.000001526303 
  130.37500  102403.4691  100321.8952  73137.6742  0.000001554834 
  130.50000  102926.0658  99879.3854   73165.7027  0.000001547164 
  130.62500  99831.6515   98406.7307   73196.3747  0.000001627159 
  130.75000  97482.6506   96313.96     73224.9718  0.000001698171 
  130.87500  95670.7538   93577.5457   73256.2606  0.000001751081 
  131.00000  92375.0963   90898.8079   73285.4277  0.00000184283 
  131.12500  89164.2523   88062.7552   73317.335   0.000001940077 
  131.25000  86318.9997   85643.0746   73347.0739  0.000002017144 
  131.37500  84306.2979   83328.4708   73379.6014  0.000002068486 
  131.50000  82483.9859   81514.5148   73409.9137  0.000002097801 
  131.62500  81600.6049   79903.6274   73443.0632  0.000002122583 
  131.75000  79379.2712   78721.5062   73473.9505  0.000002196886 
  131.87500  78674.7928   77728.4633   73507.7238  0.00000220723 
  132.00000  77980.8127   77031.9618   73539.1876  0.000002214142 
  132.12500  77219.2186   76465.739    73573.5864  0.000002229244 
  132.25000  76484.2613   76076.4797   73605.6285  0.000002290268 
  132.37500  76691.4352   75761.9525   73640.6546  0.000002254338 
  132.50000  76512.4765   75544.2462   73673.2764  0.000002261749 
  132.62500  75761.1944   75365.1821   73708.9315  0.000002312664 
  132.75000  75595.5893   75238.1055   73742.1348  0.000002333821 
  132.87500  75797.8219   75130.7078   73778.4207  0.000002322757 
  133.00000  75805.964    75052.5763   73812.2071  0.000002354601 
  133.12500  75365.333    74985.3522   73849.1255  0.000002409783 
  133.25000  75255.4089   74936.0413   73883.4965  0.000002425159 
  133.37500  75899.4829   74893.7868   73921.0492  0.000002419001 
  133.50000  75500.7198   74863.3636   73956.0065  0.000002487379 
  133.62500  76011.5471   74838.2531   73994.1952  0.00000247184 
  133.75000  75901.158    74821.3184   74029.7405  0.000002491686 
  133.87500  75777.0761   74808.7893   74068.567   0.000002525877 
  134.00000  76459.5314   74802.029    74104.7018  0.000002140325 
  134.12500  76292.836    74799.2532   74144.1678  0.000001835326 
  134.25000  76025.1023   74800.4288   74180.8937  0.000001534383 
  134.37500  76731.9059   74805.3157   74221.001   0.00000125496 
  134.50000  76169.3031   74812.8265   74258.3198  0.000000978667 
  134.62500  76714.5106   74823.8903   74299.0701  0.000000659785 
  134.75000  75839.6243   74836.5541   74336.9832  0.000000350175 

#==============================================================================
# start Validation Reply Form
#==============================================================================

_vrf_DIFF003_RietveldRB_NPD100K
;
PROBLEM: _diffrn_measurement_device_type is missing
RESPONSE: WOMBAT is a non-commercial diffractometer at ACNS-ANSTO.
;
_vrf_ATOM007_RietveldRB_NPD100K
;
PROBLEM: _atom_site_aniso_label is missing
RESPONSE: We did not conduct anisotropic refinement due to the lower resolution 
of our data.
;
_vrf_GEOM001_RietveldRB_NPD100K
;
PROBLEM: _geom_bond_atom_site_label_1 is missing
RESPONSE: Present in "Molecular geometry" block
;
_vrf_GEOM002_RietveldRB_NPD100K
;
PROBLEM: _geom_bond_atom_site_label_2 is missing
RESPONSE: Present in "Molecular geometry" block
;
_vrf_GEOM003_RietveldRB_NPD100K
;
PROBLEM: _geom_bond_distance is missing
RESPONSE: Present in "Molecular geometry" block
;
_vrf_GEOM006_RietveldRB_NPD100K
;
PROBLEM: _geom_angle_atom_site_label_2 is missing
RESPONSE: Present in "Molecular geometry" block
;
_vrf_GEOM007_RietveldRB_NPD100K
;
PROBLEM: _geom_angle_atom_site_label_3 is missing
RESPONSE: Present in "Molecular geometry" block
;
_vrf_GEOM008_RietveldRB_NPD100K
;
PROBLEM: _geom_angle is missing
RESPONSE: Present in "Molecular geometry" block
;
_vrf_PLAT373_RietveldRB_NPD100K
;
PROBLEM: Long   C(sp)-C(sp)   Bond  C2       - C3       .       1.53 Ang.  
RESPONSE: Molecule added as rigid body generated and optimized on Avogadro 
software, without further optimization during Rietveld refinement.
;
_vrf_PLAT041_RietveldRB_NPD100K
;
PROBLEM: Calc. and Reported SumFormula    Strings  Differ     Please Check 
RESPONSE: The difference arises from the highly symmetric molecule, described 
as half vs the complete molecule.
;
# end Validation Reply Form

data_Rietveld+RB_NPD165K
#==============================================================================
loop_
  _audit_conform_dict_name
  _audit_conform_dict_version
  _audit_conform_dict_location
     cif_core.dic .  ftp://ftp.iucr.org/pub/cif_core.dic
     cif_pd.dic . ftp://ftp.iucr.org/pub/cif_pd.dic


#==============================================================================
# CHEMICAL, STRUCTURAL AND CRYSTAL DATA
#==============================================================================

_pd_char_particle_morphology      ?

_chemical_name_systematic	 1,3-butadiyne
_chemical_name_common             Diacetylene
_chemical_formula_sum             'C4 H2'       
_chemical_formula_analytical      ?
_chemical_melting_point           ?
_chemical_compound_source         ?       # for minerals and 
                                          # natural products

# The following item identifies the program(s) used (if appropriate).
_computing_structure_solution     'FOX 2022.1'        

#==============================================================================
# Phase information
#==============================================================================

_pd_block_diffractogram_id        '165 K diacetylene'

_cell_length_a  9.378(5)
_cell_length_b  6.1622(31)
_cell_length_c  5.7605(27)
_cell_angle_alpha  90
_cell_angle_beta   90
_cell_angle_gamma  90
_cell_volume  332.9(4)
_exptl_crystal_density_diffrn  0.9988
_symmetry_cell_setting  orthorhombic
_symmetry_space_group_name_H-M  'P n m a'
loop_
    _space_group_symop_id
    _space_group_symop_operation_xyz
     1  x,y,z
     2  1/2-x,1/2+y,1/2+z
     3  x,1/2-y,z
     4  1/2-x,-y,1/2+z
     5  -x,-y,-z
     6  1/2+x,1/2-y,1/2-z
     7  -x,1/2+y,-z
     8  1/2+x,y,1/2-z

_cell_measurement_temperature   165
_diffrn_ambient_temperature     165
_exptl_crystal_description   powder
_cell_formula_units_Z  4
_chemical_formula_weight  50.06

#==============================================================================
# ATOMIC COORDINATES AND DISPLACEMENT PARAMETERS
#==============================================================================

loop_ 
   _atom_site_label
   _atom_site_type_symbol
   _atom_site_fract_x
   _atom_site_fract_y
   _atom_site_fract_z
   _atom_site_occupancy
   _atom_site_adp_type
   _atom_site_U_iso_or_equiv
   _atom_site_site_symmetry_multiplicity
C1     C    0.24850     0.75000     0.21680     1.0000     Uiso 0.0513     4   
C2     C    0.17399     0.75000     0.38615     1.0000     Uiso 0.0513     4   
C3     C    0.07886     0.75000     0.60236     1.0000     Uiso 0.0513     4   
C4     C    0.00434     0.75000     0.77172     1.0000     Uiso 0.0513     4   
H5     H    -0.06177    0.75000     0.92199     1.0000     Uiso 0.0513     4   
H6     H    0.31462     0.75000     0.06652     1.0000     Uiso 0.0513     4    

#==============================================================================
# RIGID BODY DETAILS
#==============================================================================


# CIFX: Changed following block name from restr_rigid_body_[]

data_restr_rigid_body_[]_2

loop_
    _restr_rigid_body_id
    _restr_rigid_body_atom_site_label
    _restr_rigid_body_site_symmetry
    _restr_rigid_body_class_id
    _restr_rigid_body_details
       1 C1      1_555   1 ?
       2 C2      1_555   1 ?
       3 C3      1_555   1 ?
       4 C4      1_555   1 ?
       5 H5      1_555   1 ?
       6 H6      1_555   1 ?

loop_
    _restr_rigid_body_class_class_id
    _restr_rigid_body_class_details
    1
;
Vector rigid body with 6 atoms
Site symmetry @ origin: 1, multiplicity: 4
  No. Type     vx         vy         vz
  0    C     0.1161     1.5753    -1.1706
  1    C     0.0452     0.6138    -0.4561
  2    C    -0.0453    -0.6138     0.4561
  3    C    -0.1161    -1.5753     1.1706
  4    H    -0.1790    -2.4285     1.8046
  5    H     0.1790     2.4285    -1.8046
Location:
names :       Pos x       Pos y       Pos z       Ori a       Ori i       
Ori j       Ori k        Frac
values:     0.12642     0.75000     0.49426     0.86919    -0.39863    
-0.20317    -0.21052     1.00000
esds  :     0.00167                 0.00238
 Thermal motion:
  names :        Uiso
  values:     0.05132
  esds  :     0.00192
;

loop_  
_atom_type_symbol 
_atom_type_number_in_cell
_atom_type_scat_Cromer_Mann_a1 
_atom_type_scat_Cromer_Mann_a2 
_atom_type_scat_Cromer_Mann_a3
_atom_type_scat_Cromer_Mann_a4 
_atom_type_scat_Cromer_Mann_b1 
_atom_type_scat_Cromer_Mann_b2
_atom_type_scat_Cromer_Mann_b3 
_atom_type_scat_Cromer_Mann_b4 
_atom_type_scat_Cromer_Mann_c
_atom_type_scat_length_neutron 
_atom_type_scat_source
C       16     2.31       1.02       1.5886     0.865      20.8439    10.2075   
0.5687     51.6512    0.2156     0.6647
;\      
https://raw.githubusercontent.com/AdvancedPhotonSource/GSAS-II/\
refs/heads/main/GSASII/atmdata.py
;
H       8      0.493      0.3229     0.1402     0.0408     10.5109    26.1257   
3.1424     57.7997    0.003      -0.374
;\    
https://raw.githubusercontent.com/AdvancedPhotonSource/GSAS-II/\
refs/heads/main/GSASII/atmdata.py
;

#==========================================================================
# MOLECULAR GEOMETRY
#==============================================================================

loop_
   _geom_bond_atom_site_label_1
   _geom_bond_atom_site_label_2
   _geom_bond_distance
   _geom_bond_site_symmetry_1
   _geom_bond_site_symmetry_2
   _geom_bond_publ_flag
  C1     C2     1.20002      1_555    1_555 yes
  C1     H6     1.06483      1_555    1_555 yes
  C2     C1     1.20002      1_555    1_555 yes
  C2     C3     1.53207      1_555    1_555 yes
  C3     C2     1.53207      1_555    1_555 yes
  C3     C4     1.20002      1_555    1_555 yes
  C4     C3     1.20002      1_555    1_555 yes
  C4     H5     1.06483      1_555    1_555 yes
  H5     C4     1.06483      1_555    1_555 yes
  H6     C1     1.06483      1_555    1_555 yes

loop_
   _geom_angle_atom_site_label_1
   _geom_angle_atom_site_label_2
   _geom_angle_atom_site_label_3
   _geom_angle
   _geom_angle_site_symmetry_1
   _geom_angle_site_symmetry_2
   _geom_angle_site_symmetry_3
   _geom_angle_publ_flag
  C2     C1     H6     180           1_555  1_555    1_555 yes
  C1     C2     C3     179.999       1_555  1_555    1_555 yes
  C2     C3     C4     179.999       1_555  1_555    1_555 yes
  C3     C4     H5     179.999       1_555  1_555    1_555 yes

#==============================================================================
# INSTRUMENT CHARACTERIZATION
#==============================================================================

_pd_instr_location 
;
Wombat High Intensity Powder Diffractometer at  OPAL facility, Bragg Institute, 
Australia
;
_pd_spec_mount_mode               transmission
_pd_spec_shape                    cylinder
_pd_calibration_special_details
;
verified from refinement of patterns taken of D2O powder at variable temperature
;

_pd_instr_geometry 
;
Cylindrical gas-filled wire-array detector centred on sample illuminated by 
monochromatic neutrons with optional oscillating collimator in front of 
detector.
;
_computing_data_reduction 'Gumtree Wombat/Python routines'
_diffrn_radiation_probe neutron
_pd_instr_monochr_pre_spec              
 '113 reflection from Ge crystal, 115 cut'
_diffrn_radiation_wavelength            2.413
_computing_data_collection              
 'SICS Revision:e94ab1a Branch: RELEASE-3_6'
_pd_spec_special_details                'C4H2_3_warming165'
_pd_meas_datetime_initiated             2023-03-11T04:26:36
_pd_meas_info_author_name               None
_pd_meas_info_author_email              P13601
_pd_meas_info_author_phone              nil
_pd_instr_2theta_monochr_pre            90.006
_pd_instr_dist_spec/detc                728.0
_diffrn_source_power                    0.00

_pd_meas_scan_method              cont    

# Describe any processing performed on the data, prior to refinement.
# For example: a manual Lp correction or a precomputed absorption correction
_pd_proc_info_data_reduction 
;
Data normalised to 491065.000000 on bm1_counts with error propagation assuming 
counting statistics
;

#==============================================================================
# REFINEMENT DATA
#==============================================================================

_pd_proc_ls_profile_function
;
Finger-Cox-Jephcoat function parameters U, V, W, X, Y, SH/L:
  peak variance(Gauss) = Utan(Th)^2^+Vtan(Th)+W:
  peak HW(Lorentz) = X/cos(Th)+Ytan(Th); SH/L = S/L+H/L
  U, V, W in (centideg)^2^, X & Y in centideg
    312.340, 99.514, 136.121, 27.0(10), 0.000, 0.023, 
;

_pd_proc_ls_background_function
;
Background function: "chebyschev-1" function with 4 terms:
    92006.254, -22409.941, 6787.446, 2061.987, 
;
_pd_proc_ls_pref_orient_corr
;
March-Dollase correction (Dollase, 1986): [010] refined to 0.8598(79).
;

_pd_proc_ls_prof_R_factor       0.02025
_pd_proc_ls_prof_wR_factor      0.03082
_pd_proc_ls_prof_wR_expected    0.00798
_refine_ls_R_Fsqd_factor        0.21154

_pd_proc_info_datetime  2025-09-30T20:42
_pd_calc_method         "Rietveld Refinement"
_computing_structure_refinement
   "GSAS-II (Toby & Von Dreele, J. Appl. Cryst. 46, 544-549, 2013)"

_refine_ls_matrix_type  full
_refine_ls_number_parameters  11
_refine_ls_goodness_of_fit_all  3.886
_refine_ls_shift/su_max  0.3649

# OVERALL WEIGHTED R-FACTOR
_refine_ls_wR_factor_obs  0.03082

#==============================================================================
# STRUCTURE FACTOR TABLE
#==============================================================================

loop_
   _refln_index_h
   _refln_index_k
   _refln_index_l
   _refln_F_squared_meas
   _refln_F_squared_calc
   _refln_phase_calc
   _refln_d_spacing
1	0	1	11.1593	8.8874	-180	4.90847
2	0	0	0.0096	0.0132	-180	4.68898
0	1	1	0.0542	0.0406	0	4.20817
1	1	1	9.6782	7.7913	180	3.83934
2	1	0	46.8309	39.0855	0	3.73153
2	0	1	0.0029	0.0028	0	3.63655
2	1	1	26.6655	31.1817	180	3.13186
0	2	0	51.9466	47.1997	180	3.08112
0	0	2	24.7391	25.536	180	2.88027
1	0	2	4.3396	1.8547	0	2.75334
3	0	1	0.2202	0.0931	0	2.74752
1	2	1	7.0018	7.1793	0	2.6096
2	2	0	0.0051	0.0106	0	2.57496
1	1	2	3.1723	2.6667	0	2.51382
3	1	1	0.3823	0.3357	-180	2.50939
2	0	2	0.0225	0.0192	0	2.45423
2	2	1	0.0025	0.0023	180	2.3508
4	0	0	8.9935	8.0165	0	2.34449
2	1	2	4.6679	2.8553	0	2.28006
4	1	0	0.0155	0.0097	0	2.19126
4	0	1	19.4341	15.0002	0	2.17153
3	0	2	0.4719	0.6512	180	2.11821
0	2	2	12.3711	20.6281	0	2.10408
1	2	2	2.3201	1.4983	180	2.05304
3	2	1	0.1161	0.0752	180	2.05063
4	1	1	0.0063	0.0042	0	2.04808
3	1	2	1.3113	1.409	0	2.00317
0	3	1	0.0339	0.0265	-180	1.93476
2	2	2	0.0193	0.0155	-180	1.91967
1	3	1	6.6625	5.0842	0	1.89485
2	3	0	26.0699	25.5053	180	1.88147
1	0	3	0.1209	0.1187	0	1.88115
4	2	0	7.1404	6.4757	180	1.86577
0	1	3	0.0091	0.0047	0	1.83324
4	0	2	26.0966	15.5531	180	1.81827
1	1	3	0.0249	0.0282	-180	1.79919
2	3	1	17.7062	20.3476	0	1.78849
5	0	1	2.7185	3.0174	0	1.78344
2	0	3	0.0165	0.0171	0	1.77696
4	2	1	11.8887	12.1173	180	1.77499
3	2	2	1.0886	0.526	0	1.74551
4	1	2	0.0005	0.0003	180	1.74394
5	1	1	5.2638	3.358	0	1.71314
2	1	3	12.9139	7.8949	0	1.70739
1	3	2	3.677	1.7402	-180	1.64639
3	3	1	0.4423	0.219	0	1.64515
3	0	3	7.0132	3.8425	-180	1.63616
1	2	3	0.304	0.0959	-180	1.60556
3	1	3	2.9245	2.7809	0	1.58136
2	3	2	2.3727	1.8632	180	1.57518
5	0	2	9.716	6.3784	-180	1.57173
4	2	2	22.3322	12.5639	0	1.56593
6	0	0	0.031	0.0183	-180	1.56299
4	3	0	0.0073	0.0064	180	1.54499
5	2	1	2.8392	2.4375	-180	1.54352
0	4	0	28.3932	24.8805	0	1.54056
2	2	3	0.0154	0.0138	-180	1.53931
5	1	2	6.1218	6.4305	180	1.52297
6	1	0	5.9706	6.0068	0	1.51502
6	0	1	0.0163	0.0153	0	1.50845
4	3	1	0.0035	0.0027	180	1.49225
4	0	3	22.878	19.2645	0	1.48553
3	3	2	1.1859	0.9195	-180	1.4746
1	4	1	4.7648	3.7844	-180	1.46987
6	1	1	3.9981	3.2557	180	1.46519
2	4	0	0.0068	0.0056	180	1.46359
3	2	3	3.0079	3.104	0	1.44505
4	1	3	0.1476	0.1483	0	1.44416
0	0	4	0.0002	0.0001	180	1.44014
1	0	4	5.0889	5.299	0	1.42345
2	4	1	0.0011	0.0012	0	1.41852
0	3	3	0.0034	0.0031	-180	1.40272
5	2	2	6.1499	5.1525	0	1.40008
6	2	0	0.0156	0.0148	0	1.3939
1	3	3	0.0171	0.0184	0	1.38729
1	1	4	5.6093	6.0132	0	1.38693
2	0	4	0.4441	0.3669	0	1.37667
6	0	2	0.1883	0.1529	-180	1.37376
4	3	2	0.0001	0.0002	0	1.36148
0	4	2	6.8251	10.8738	180	1.35845
6	2	1	0.0079	0.0124	-180	1.3548
5	3	1	2.115	2.1913	180	1.34668
1	4	2	0.8047	0.7898	0	1.34442
2	3	3	5.292	5.1518	180	1.34388
3	4	1	0.0408	0.0397	0	1.34374
2	1	4	6.2353	6.0462	180	1.34355
5	0	3	0.0526	0.0506	180	1.34173
6	1	2	0.2886	0.2785	0	1.34084
4	2	3	15.7974	15.562	180	1.33812
5	1	3	1.825	1.0335	-180	1.31101
3	0	4	4.263	2.492	-180	1.308

_reflns_number_total  91
_reflns_limit_h_min  0
_reflns_limit_h_max  6
_reflns_limit_k_min  0
_reflns_limit_k_max  4
_reflns_limit_l_min  0
_reflns_limit_l_max  4
_reflns_d_resolution_low    4.908
_reflns_d_resolution_high   1.308


#==============================================================================
# POWDER DATA TABLE
#==============================================================================
 
_pd_meas_number_of_points  943

loop_
   _pd_meas_2theta_scan
   _pd_meas_intensity_total
   _pd_calc_intensity_total
   _pd_proc_intensity_bkg_calc
   _pd_proc_ls_weight
  17.00000   119993.2595  119191.835   119141.6545 0.000000134061 
  17.12500   118700.5683  119125.1301  119073.146  0.000000253507 
  17.25000   119246.0559  119062.5139  119009.8111 0.000000365784 
  17.37500   119424.9085  118994.5963  118941.0946 0.000000468295 
  17.50000   118932.5049  118931.8272  118877.5687 0.000000575986 
  17.62500   119348.0023  118863.7472  118808.6463 0.000000680172 
  17.75000   118656.3167  118800.8301  118744.9311 0.000000811839 
  17.87500   118931.267   118732.5919  118675.8047 0.000000939094 
  18.00000   119545.318   118669.5322  118611.9022 0.000000918266 
  18.12500   118484.6246  118601.1425  118542.5737 0.00000094105 
  18.25000   118656.3453  118537.9459  118478.4856 0.000000944339 
  18.37500   118868.8961  118469.4112  118408.957  0.000000938838 
  18.50000   119276.1302  118406.0839  118344.6851 0.000000933211 
  18.62500   118532.4272  118337.4113  118274.9585 0.000000949978 
  18.75000   118132.7434  118274.21    118210.5047 0.000000962831 
  18.87500   118390.9165  118205.4402  118140.5819 0.0000009654 
  19.00000   118179.2067  118141.8744  118075.948  0.000000982043 
  19.12500   118518.4879  118072.9516  118005.831  0.000000982118 
  19.25000   118528.3907  118009.2776  117941.0188 0.000000988567 
  19.37500   117891.7148  117940.2425  117870.7097 0.000001010906 
  19.50000   117568.6858  117876.4693  117805.7209 0.000001014813 
  19.62500   118111.019   117807.3322  117735.2216 0.000001014035 
  19.75000   117393.758   117743.4702  117670.0582 0.000001021434 
  19.87500   117382.0892  117674.2435  117599.3706 0.000001016142 
  20.00000   117060.5502  117610.304   117534.0344 0.000001009853 
  20.12500   117493.4054  117540.9993  117463.1605 0.000000991853 
  20.25000   117733.1234  117476.9953  117397.6532 0.000000975333 
  20.37500   117885.465   117407.6285  117326.5951 0.00000096489 
  20.50000   117240.4568  117343.5746  117260.9186 0.00000097489 
  20.62500   117098.3083  117274.1628  117189.6781 0.000000966148 
  20.75000   116884.0777  117210.0761  117123.8342 0.000000960512 
  20.87500   116916.158   117140.6389  117052.4134 0.000000957822 
  21.00000   117377.8889  117076.539   116986.4039 0.000000943948 
  21.12500   117230.9722  117007.0994  116914.8047 0.000000951884 
  21.25000   117190.8952  116943.0092  116848.6314 0.000000945738 
  21.37500   117125.3789  116873.5942  116776.8558 0.000000946939 
  21.50000   117045.0915  116809.5407  116710.5206 0.000000936819 
  21.62500   117195.2387  116740.1821  116638.5705 0.00000094235 
  21.75000   116587.7869  116676.1974  116572.0752 0.000000955506 
  21.87500   116843.2342  116606.933   116499.9526 0.000000961266 
  22.00000   115999.7722  116543.0558  116433.299  0.00000097923 
  22.12500   115972.0213  116474.0788  116361.006  0.000000988204 
  22.25000   115749.2469  116410.3561  116294.1959 0.000001008575 
  22.37500   116142.9462  116341.429   116221.7343 0.000001024497 
  22.50000   116156.8902  116277.9173  116154.7695 0.000001041117 
  22.62500   115672.3274  116209.2549  116082.1413 0.000001058048 
  22.75000   115816.2593  116146.0249  116015.0237 0.000001053816 
  22.87500   115837.008   116077.713   115942.2309 0.000001060175 
  23.00000   115353.2131  116014.8533  115874.9623 0.000001081085 
  23.12500   115460.2819  115946.9999  115802.0069 0.000001083509 
  23.25000   115788.2288  115884.6232  115734.589  0.000001079711 
  23.37500   115296.9561  115817.3667  115661.473  0.000001083448 
  23.50000   114715.4226  115755.8307  115593.9077 0.000001099793 
  23.62500   115467.3059  115689.352   115520.633  0.000001094373 
  23.75000   115435.6012  115628.423   115452.9222 0.000001098926 
  23.87500   115336.2428  115562.958   115379.4907 0.000001103853 
  24.00000   114729.2881  115503.1003  115311.6361 0.000001114795 
  24.12500   114631.1004  115438.9675  115238.0499 0.00000110993 
  24.25000   114980.9189  115380.5247  115170.0534 0.000001108171 
  24.37500   114614.7825  115318.1611  115096.3144 0.000001116832 
  24.50000   114649.3047  115261.6095  115028.1778 0.000001114821 
  24.62500   114683.5136  115201.6285  114954.288  0.000001118467 
  24.75000   114890.4676  115147.6447  114886.0131 0.000001112075 
  24.87500   114106.9212  115090.929   114811.9745 0.000001120837 
  25.00000   114117.7424  115040.501   114743.5631 0.0000011239 
  25.12500   114717.8267  114988.3596  114669.3776 0.000001111613 
  25.25000   114717.8189  114942.9771  114600.8316 0.000001113248 
  25.37500   114005.5199  114897.4194  114526.5011 0.000001126599 
  25.50000   114602.1084  114859.4137  114457.8223 0.000001113717 
  25.62500   114078.1871  114823.6517  114383.3489 0.000001112825 
  25.75000   114359.2507  114796.8358  114314.539  0.000001096059 
  25.87500   114114.1545  114776.2606  114239.9248 0.000001093362 
  26.00000   113823.2658  114767.6815  114170.9856 0.000001093495 
  26.12500   114131.9746  114771.8988  114096.2324 0.000001081854 
  26.25000   114072.8863  114792.7714  114027.1659 0.000001077502 
  26.37500   113347.1574  114840.1994  113952.2756 0.000001084577 
  26.50000   113250.957   114915.3223  113883.0835 0.00000107715 
  26.62500   113423.9459  115044.8129  113808.0582 0.000001074294 
  26.75000   113652.5753  115228.6133  113738.7424 0.000001088704 
  26.87500   114326.5138  115534.189   113663.584  0.000001083086 
  27.00000   115165.1431  115978.3658  113594.1463 0.000001066889 
  27.12500   116821.8175  116813.8869  113518.8568 0.000001041983 
  27.25000   120841.2484  118371.0666  113449.2989 0.000000983719 
  27.37500   126398.7195  122149.4304  113373.8803 0.00000091406 
  27.50000   137056.2556  129316.4008  113304.2042 0.000000791142 
  27.62500   150032.6184  142022.5624  113228.6584 0.000000667871 
  27.75000   163893.3065  154398.5033  113158.8658 0.00000055964 
  27.87500   167473.6371  155482.4124  113083.1948 0.000000532012 
  28.00000   161367.068   143695.3948  113013.2875 0.000000570242 
  28.12500   143050.9543  130327.4909  112937.4933 0.000000730446 
  28.25000   126818.8667  122417.885   112867.4732 0.000000937869 
  28.37500   117111.4723  118080.6254  112791.5577 0.000001085902 
  28.50000   113933.3281  116219.6822  112721.4266 0.00000116285 
  28.62500   112778.2671  115167.8931  112645.3919 0.000001190116 
  28.75000   112793.2296  114563.3775  112575.1516 0.000001209136 
  28.87500   113160.23    114101.4431  112498.9995 0.000001210597 
  29.00000   112993.0026  113782.6801  112428.6518 0.00000122412 
  29.12500   112908.4863  113510.4844  112352.3844 0.000001231819 
  29.25000   113504.7654  113297.7869  112281.9312 0.000001209977 
  29.37500   112828.0423  113094.6175  112205.5504 0.000001234584 
  29.50000   112645.6293  112931.2262  112134.9934 0.000001238153 
  29.62500   112583.2242  112776.8404  112058.5012 0.000001240842 
  29.75000   112155.8067  112650.5215  111987.8423 0.000001246444 
  29.87500   112551.0524  112526.5861  111911.2407 0.000001232376 
  30.00000   112493.345   112421.144   111840.4817 0.000001215878 
  30.12500   112499.9161  112314.4588  111763.7726 0.000001213354 
  30.25000   112269.6119  112221.6958  111692.9154 0.000001217752 
  30.37500   112083.7991  112126.158   111616.1008 0.000001204892 
  30.50000   113114.5223  112041.8977  111545.147  0.000001163978 
  30.62500   111672.5265  111954.2592  111468.2289 0.000001184454 
  30.75000   111946.8138  111876.3054  111397.1805 0.000001177297 
  30.87500   112369.8746  111794.6899  111320.1609 0.000001162953 
  31.00000   111821.6602  111721.7316  111249.0197 0.00000114444 
  31.12500   111925.4097  111645.0825  111171.9005 0.000001153094 
  31.25000   111822.2231  111576.4245  111100.6682 0.000001160179 
  31.37500   111709.0219  111504.2538  111023.4514 0.000001163435 
  31.50000   111870.3169  111439.6765  110952.13   0.000001160968 
  31.62500   112442.0473  111372.0073  110874.8175 0.000001147104 
  31.75000   112123.2909  111311.8222  110803.4087 0.000001133017 
  31.87500   111550.1293  111249.4884  110726.0026 0.000001141039 
  32.00000   111395.0498  111195.4922  110654.5082 0.000001159786 
  32.12500   111541.6113  111143.5107  110577.0104 0.000001129876 
  32.25000   111346.9918  111106.803   110505.4323 0.000001125216 
  32.37500   111170.8235  111087.3424  110427.8447 0.000001132018 
  32.50000   111143.8533  111090.3658  110356.1847 0.000001144245 
  32.62500   111034.0441  111094.9715  110278.5094 0.000001153078 
  32.75000   111405.8142  111052.0642  110206.7693 0.000001172243 
  32.87500   111319.1592  110954.7705  110129.0082 0.000001185048 
  33.00000   111570.2773  110867.2233  110057.1898 0.000001213322 
  33.12500   111004.1956  110797.2445  109979.3449 0.000001250083 
  33.25000   111642.4648  110754.2727  109907.4501 0.000001266314 
  33.37500   111859.7638  110724.5586  109829.5233 0.000001286757 
  33.50000   110886.2899  110707.8058  109757.5538 0.000001317215 
  33.62500   110784.1757  110700.4523  109679.5472 0.000001331735 
  33.75000   110895.4371  110705.3682  109607.5048 0.000001330169 
  33.87500   110303.244   110723.1153  109529.4203 0.000001349133 
  34.00000   110905.832   110754.3692  109457.307  0.000001331854 
  34.12500   111351.6502  110807.9788  109379.1465 0.000001329194 
  34.25000   111133.7376  110880.2693  109306.964  0.000001336164 
  34.37500   111117.7726  110989.5564  109228.7295 0.000001332319 
  34.50000   111028.9825  111127.4591  109156.4797 0.000001326958 
  34.62500   110268.386   111329.9542  109078.1732 0.000001334434 
  34.75000   111373.2596  111582.8355  109005.8578 0.00000130845 
  34.87500   111605.3024  111956.5993  108927.4814 0.000001296505 
  35.00000   111277.3613  112434.2103  108855.1022 0.000001302028 
  35.12500   111994.9701  113177.1264  108776.6577 0.000001271233 
  35.25000   112722.1393  114239.7652  108704.2166 0.000001251514 
  35.37500   117321.5728  116309.6348  108625.706  0.000001166404 
  35.50000   126445.5712  120186.3208  108553.2049 0.000001008001 
  35.62500   139897.8782  128660.405   108474.6301 0.000000831549 
  35.75000   155987.7118  142058.2418  108402.0707 0.000000678529 
  35.87500   176825.7762  160429.567   108323.4339 0.000000528892 
  36.00000   184660.5254  170198.6302  108250.818  0.000000488104 
  36.12500   169126.9862  161581.4955  108172.1209 0.000000586869 
  36.25000   152580.4284  146533.1338  108099.4504 0.00000071197 
  36.37500   135615.7193  135081.9132  108020.6952 0.000000881698 
  36.50000   129443.6693  132281.3723  107947.9719 0.00000095893 
  36.62500   140547.1452  139245.2852  107869.1604 0.000000812326 
  36.75000   170109.7994  157585.6769  107796.3861 0.000000560827 
  36.87500   213219.0232  192047.7347  107717.5203 0.000000361764 
  37.00000   256519.5731  228877.6862  107644.6968 0.000000253987 
  37.12500   255464.417   241988.0421  107565.7788 0.000000256265 
  37.25000   227394.0961  214075.8237  107492.9079 0.000000312289 
  37.37500   194866.5891  172914.8676  107413.9396 0.000000415309 
  37.50000   150500.0989  145001.3755  107341.0231 0.000000685816 
  37.62500   125302.4495  128043.6357  107262.0064 0.000000966404 
  37.75000   115860.5938  120446.0483  107189.0463 0.000001120682 
  37.87500   112636.1123  116361.1862  107109.9832 0.000001173421 
  38.00000   111913.4179  114205.5225  107036.9812 0.000001176801 
  38.12500   111612.5183  112647.014   106957.8737 0.000001185204 
  38.25000   111245.2089  111604.0231  106884.8316 0.000001200054 
  38.37500   110614.973   110745.757   106805.6816 0.000001205736 
  38.50000   110715.9457  110126.563   106732.6012 0.000001225358 
  38.62500   110356.8976  109588.3922  106653.4108 0.000001235038 
  38.75000   110743.2412  109181.1942  106580.294  0.000001230644 
  38.87500   111091.3126  108812.0784  106501.0651 0.000001235772 
  39.00000   111149.5997  108522.1422  106427.9136 0.00000124726 
  39.12500   110856.9915  108250.7476  106348.6482 0.000001262924 
  39.25000   109982.2506  108031.5774  106275.4639 0.000001283983 
  39.37500   109808.2865  107820.8808  106196.1639 0.000001298989 
  39.50000   109791.9658  107646.8308  106122.9486 0.000001304833 
  39.62500   110620.7713  107476.5703  106043.616  0.000001297473 
  39.75000   110213.8059  107333.631   105970.3716 0.000001308641 
  39.87500   110348.976   107191.892   105891.0084 0.000001306574 
  40.00000   110809.3697  107071.5514  105817.7366 0.000001301753 
  40.12500   110613.228   106951.1582  105738.3447 0.000001301101 
  40.25000   109512.0424  106848.2634  105665.0474 0.000001331903 
  40.37500   109651.1751  106744.8913  105585.6288 0.000001351356 
  40.50000   111358.7275  106656.3905  105512.3078 0.000001310909 
  40.62500   112738.0915  106567.5734  105432.8645 0.000001274318 
  40.75000   114445.4718  106491.8521  105359.5216 0.000001240177 
  40.87500   116502.4078  106416.4691  105280.0556 0.000001202934 
  41.00000   116745.773   106353.0205  105206.6925 0.000001202244 
  41.12500   114248.6809  106291.065   105127.2058 0.000001249941 
  41.25000   112165.9566  106240.3782  105053.8245 0.000001285173 
  41.37500   110226.4286  106192.9325  104974.3189 0.000001293915 
  41.50000   109588.8596  106156.5544  104900.9212 0.000001289954 
  41.62500   108353.3058  106125.9575  104821.3988 0.000001319394 
  41.75000   107741.7428  106106.7496  104747.9865 0.000001333878 
  41.87500   107562.592   106097.0046  104668.4492 0.000001347348 
  42.00000   107733.5714  106099.6708  104595.0241 0.000001348237 
  42.12500   107486.9309  106117.229   104515.4739 0.000001355464 
  42.25000   107722.8205  106149.2957  104442.0378 0.000001344772 
  42.37500   107506.8401  106204.5004  104362.4767 0.000001368582 
  42.50000   107342.9975  106278.1393  104289.0314 0.000001376957 
  42.62500   106751.1259  106387.9525  104209.4614 0.000001371869 
  42.75000   108073.7111  106523.4929  104136.0088 0.000001321696 
  42.87500   107647.4101  106716.9009  104056.4318 0.000001316041 
  43.00000   107571.5683  106950.0286  103982.9736 0.000001307143 
  43.12500   107608.4641  107279.5365  103903.3916 0.000001311764 
  43.25000   107882.4859  107677.2482  103829.9297 0.000001302621 
  43.37500   107023.8845  108245.6191  103750.3447 0.000001319589 
  43.50000   107827.4574  108945.5306  103676.8809 0.000001317769 
  43.62500   108481.3078  109977.8438  103597.2948 0.000001327298 
  43.75000   108834.9553  111316.196   103523.831  0.000001357998 
  43.87500   109497.5591  113504.3212  103444.2458 0.000001365042 
  44.00000   110380.7067  116947.9816  103370.7837 0.000001357603 
  44.12500   116048.5179  124268.9872  103291.2014 0.000001248362 
  44.25000   130713.8166  137839.8881  103217.7428 0.000001003782 
  44.37500   157516.9679  164446.4554  103138.1654 0.000000693723 
  44.50000   187643.2198  200284.0795  103064.7122 0.000000497143 
  44.62500   204127.7602  237764.2573  102985.1416 0.000000423489 
  44.75000   197848.2367  242857.1899  102911.6956 0.000000442776 
  44.87500   182602.6642  213028.9465  102832.1337 0.000000510951 
  45.00000   171691.5088  183256.1599  102758.6968 0.000000579416 
  45.12500   168747.0946  168574.7058  102679.1457 0.000000604506 
  45.25000   177557.3397  173635.334   102605.7195 0.000000548289 
  45.37500   199863.7325  190128.8227  102526.1812 0.00000044528 
  45.50000   220149.4156  196360.2275  102452.7677 0.000000378495 
  45.62500   207715.4767  179099.3966  102373.244  0.000000414468 
  45.75000   171306.8561  154614.4619  102299.845  0.000000562314 
  45.87500   137728.3686  133330.8425  102220.3381 0.000000835504 
  46.00000   116395.7382  121226.6054  102146.9554 0.000001119704 
  46.12500   107766.4561  114243.0079  102067.467  0.000001279626 
  46.25000   104659.3768  110906.332   101994.1024 0.000001332609 
  46.37500   103730.2205  108813.9778  101914.6347 0.000001325083 
  46.50000   101751.5123  107530.8696  101841.29   0.000001339981 
  46.62500   101286.8555  106513.0511  101761.8448 0.000001356894 
  46.75000   101673.154   105792.4224  101688.5219 0.000001402141 
  46.87500   101988.9087  105176.0645  101609.1013 0.000001424233 
  47.00000   102441.7557  104718.7913  101535.802  0.00000145642 
  47.12500   102675.1756  104315.3742  101456.4079 0.000001454116 
  47.25000   102460.3957  104010.6913  101383.1339 0.000001470723 
  47.37500   102050.3162  103741.6814  101303.7683 0.000001482112 
  47.50000   102300.5903  103543.4035  101230.5215 0.000001489531 
  47.62500   101869.0496  103380.3714  101151.1864 0.000001509635 
  47.75000   102659.041   103279.8873  101077.9687 0.000001484093 
  47.87500   101707.9474  103234.5893  100998.6659 0.000001530925 
  48.00000   102200.5432  103272.509   100925.4791 0.000001529023 
  48.12500   102588.1357  103462.09    100846.2107 0.000001525506 
  48.25000   103009.1799  103922.3776  100773.0565 0.000001500682 
  48.37500   104671.586   105102.1292  100693.8246 0.000001442786 
  48.50000   107251.5132  107359.1588  100620.7048 0.000001372848 
  48.62500   112132.9501  111579.1536  100541.5112 0.00000125617 
  48.75000   115312.0189  116756.8065  100468.4278 0.000001197723 
  48.87500   115858.3299  121050.9448  100389.2745 0.000001193829 
  49.00000   116763.6913  120004.4704  100316.2292 0.000001184732 
  49.12500   115946.3966  114568.3001  100237.1182 0.000001192708 
  49.25000   112178.0278  109442.0758  100164.1128 0.000001283586 
  49.37500   106687.331   105570.1637  100085.046  0.000001424698 
  49.50000   103641.4312  103525.8455  100012.0824 0.000001511582 
  49.62500   102420.7156  102364.5889  99933.0618  0.000001550673 
  49.75000   101642.5535  101779.1301  99860.1418  0.000001561589 
  49.87500   101409.8317  101375.7288  99781.1694  0.000001574989 
  50.00000   101820.7802  101105.7126  99708.2948  0.000001554546 
  50.12500   101053.8499  100876.7713  99629.3726  0.000001591289 
  50.25000   100897.8214  100706.0993  99556.5452  0.000001588673 
  50.37500   101025.2682  100555.8095  99477.6751  0.000001597433 
  50.50000   101084.2784  100447.0069  99404.8967  0.00000161283 
  50.62500   101016.6882  100369.8224  99326.0807  0.000001631498 
  50.75000   100721.2901  100362.0694  99253.3532  0.000001651505 
  50.87500   101591.9902  100483.07    99174.5933  0.000001626571 
  51.00000   102769.2748  100786.5725  99101.9184  0.000001598231 
  51.12500   104257.8016  101358.1372  99023.2165  0.00000156457 
  51.25000   106492.0454  101981.588   98950.5961  0.000001500835 
  51.37500   108591.5123  102279.1136  98871.9543  0.000001457783 
  51.50000   108012.6848  101845.7084  98799.3902  0.000001465425 
  51.62500   105800.8853  100995.8806  98720.8104  0.00000151168 
  51.75000   102761.8379  100291.3963  98648.3044  0.000001601631 
  51.87500   100634.1703  99766.4843   98569.7885  0.000001660471 
  52.00000   99804.9222   99473.173    98497.3425  0.000001688011 
  52.12500   99633.8785   99281.9497   98418.8925  0.000001673939 
  52.25000   99180.3159   99165.5867   98346.5082  0.000001690952 
  52.37500   99702.0632   99072.419    98268.1262  0.000001669036 
  52.50000   99200.9405   99005.5695   98195.8055  0.000001682676 
  52.62500   100032.7629  98950.1578   98117.4933  0.000001659 
  52.75000   99555.1433   98914.616    98045.238   0.000001643801 
  52.87500   99001.2537   98894.996    97966.9976  0.000001633094 
  53.00000   98941.6507   98897.8572   97894.8096  0.0000016278 
  53.12500   99399.6193   98930.115    97816.643   0.000001601048 
  53.25000   99516.7312   98995.9187   97744.524   0.000001572592 
  53.37500   99018.4494   99122.8656   97666.4332  0.000001557771 
  53.50000   99014.8039   99319.3109   97594.385   0.000001525978 
  53.62500   98935.6283   99688.9353   97516.3719  0.000001497891 
  53.75000   99199.5562   100334.6585  97444.3965  0.000001496676 
  53.87500   100341.6711  101769.5396  97366.4631  0.000001473952 
  54.00000   103337.1807  104407.6454  97294.5621  0.00000141249 
  54.12500   107563.365   109456.2628  97216.7105  0.000001335525 
  54.25000   114084.8458  116193.4895  97144.8858  0.000001226163 
  54.37500   121662.271   123661.095   97067.1178  0.000001117277 
  54.50000   127766.3755  125919.4057  96995.3712  0.000001053701 
  54.62500   127057.0482  120738.9507  96917.6889  0.0000010956 
  54.75000   116336.5207  113325.9155  96846.0223  0.000001297137 
  54.87500   105598.4984  106657.1475  96768.4275  0.000001571192 
  55.00000   100324.1534  102698.899   96696.8426  0.000001729758 
  55.12500   98205.6387   100337.3193  96619.3374  0.000001796376 
  55.25000   97057.1674   99209.8047   96547.8362  0.000001844343 
  55.37500   96963.9767   98530.8053   96470.4225  0.000001858919 
  55.50000   96632.9632   98135.6664   96399.0067  0.000001854427 
  55.62500   96399.7559   97840.2541   96321.6865  0.000001853556 
  55.75000   96934.8626   97651.826    96250.3579  0.000001865906 
  55.87500   96270.8335   97529.0195   96173.1332  0.000001873895 
  56.00000   96103.5639   97508.9177   96101.8937  0.000001867802 
  56.12500   96381.5881   97660.2933   96024.7664  0.000001846951 
  56.25000   97203.9794   98093.1037   95953.6177  0.000001803999 
  56.37500   99199.2625   99076.8528   95876.5899  0.000001714932 
  56.50000   102240.1602  100555.6774  95805.5339  0.000001603927 
  56.62500   106952.6436  102502.9641  95728.6074  0.000001451612 
  56.75000   108935.6969  103678.3383  95657.6459  0.000001397692 
  56.87500   106146.4548  103066.414   95580.8228  0.000001472878 
  57.00000   102391.3245  101230.0268  95509.9576  0.000001572895 
  57.12500   97895.8545   99168.8872   95433.2399  0.000001715086 
  57.25000   96974.5795   97758.1043   95362.4728  0.000001740993 
  57.37500   95779.5319   96808.411    95285.8624  0.000001750645 
  57.50000   95912.9109   96306.1215   95215.1953  0.00000171326 
  57.62500   95431.8065   95981.1337   95138.6941  0.0000017367 
  57.75000   94852.7117   95778.3567   95068.1287  0.000001753287 
  57.87500   95238.7023   95608.9618   94991.7388  0.000001730351 
  58.00000   95362.0502   95478.7532   94921.2771  0.000001710689 
  58.12500   94918.4469   95355.5947   94845.0004  0.000001714073 
  58.25000   95232.7259   95251.6201   94774.644   0.000001706982 
  58.37500   95487.8012   95142.6393   94698.4825  0.000001701301 
  58.50000   95584.3022   95044.0215   94628.2334  0.000001714876 
  58.62500   94811.4418   94941.7411   94552.189   0.000001732753 
  58.75000   95000.694    94852.4888   94482.0489  0.000001715895 
  58.87500   94809.0847   94760.9874   94406.1237  0.00000172649 
  59.00000   95068.5423   94680.4952   94336.0945  0.000001725451 
  59.12500   95195.5946   94596.7591   94260.2903  0.000001729302 
  59.25000   94962.894    94522.1909   94190.3738  0.000001757065 
  59.37500   94971.0307   94444.147    94114.6927  0.000001786391 
  59.50000   94472.2779   94374.6461   94044.8907  0.000001833525 
  59.62500   94877.4309   94302.3029   93969.3346  0.000001850521 
  59.75000   94209.7208   94238.5971   93899.6489  0.000001915014 
  59.87500   94370.0153   94173.5449   93824.2199  0.000001935767 
  60.00000   94931.7586   94118.0355   93754.6523  0.000001950726 
  60.12500   95139.1104   94064.3494   93679.3522  0.00000197378 
  60.25000   95176.7476   94023.0545   93609.9046  0.000002008545 
  60.37500   95947.2112   93992.3313   93534.7355  0.000001956019 
  60.50000   95528.3376   93987.4174   93465.4097  0.000001927254 
  60.62500   94930.3841   94035.4552   93390.3735  0.000001958573 
  60.75000   94563.0628   94181.1169   93321.1713  0.000001960199 
  60.87500   94158.7337   94539.693    93246.2699  0.000001938106 
  61.00000   94151.0645   95135.3599   93177.1931  0.000001865861 
  61.12500   94246.3123   96058.7529   93102.4286  0.000001842801 
  61.25000   95459.8955   96930.921    93033.4791  0.000001758874 
  61.37500   96267.0907   97258.4752   92958.8534  0.000001742174 
  61.50000   96936.0755   96650.9619   92890.0329  0.000001761124 
  61.62500   96228.4488   95543.2151   92815.548   0.000001757776 
  61.75000   95169.477    94621.3036   92746.8584  0.000001770598 
  61.87500   94213.7819   93922.8029   92672.5163  0.000001811377 
  62.00000   94303.2925   93534.5931   92603.9594  0.000001800657 
  62.12500   93242.451    93300.0921   92529.762   0.000001797011 
  62.25000   93945.3011   93183.2879   92461.3396  0.000001743367 
  62.37500   94510.611    93124.6658   92387.2889  0.000001675222 
  62.50000   94452.2498   93133.9837   92319.0028  0.000001643268 
  62.62500   94369.2601   93257.3675   92245.1008  0.000001636782 
  62.75000   94725.868    93562.5717   92176.9529  0.000001632797 
  62.87500   95869.4341   94232.5935   92103.2015  0.000001618277 
  63.00000   96314.9295   95244.3778   92035.1936  0.000001658774 
  63.12500   97478.2066   96654.5419   91961.5948  0.000001659936 
  63.25000   99373.7717   97746.9671   91893.7287  0.000001621005 
  63.37500   99275.6413   97764.6957   91820.2845  0.000001660947 
  63.50000   98566.4196   96622.5177   91752.5619  0.000001713548 
  63.62500   97347.2501   95046.2283   91679.2743  0.000001766756 
  63.75000   95814.5346   93842.2503   91611.6972  0.000001823407 
  63.87500   94592.9267   92962.8666   91538.5681  0.000001870388 
  64.00000   94108.5363   92475.8818   91471.1382  0.000001872588 
  64.12500   94124.7519   92165.5274   91398.1696  0.000001868984 
  64.25000   93382.5552   91983.5783   91330.8888  0.000001906257 
  64.37500   94159.9763   91840.4312   91258.0827  0.000001888782 
  64.50000   93629.5481   91734.3452   91190.9527  0.000001915292 
  64.62500   93304.0477   91636.7407   91118.3111  0.000001908931 
  64.75000   92665.7661   91558.3767   91051.3338  0.000001917177 
  64.87500   93601.7283   91483.9001   90978.8585  0.000001872158 
  65.00000   93292.8091   91423.832    90912.0358  0.000001877872 
  65.12500   93043.4775   91367.982    90839.7289  0.000001891535 
  65.25000   92803.5815   91325.4677   90773.0625  0.000001879975 
  65.37500   92739.5036   91290.61     90700.926   0.00000187931 
  65.50000   92908.0085   91270.9692   90634.4177  0.000001845348 
  65.62500   92810.5333   91267.2288   90562.4535  0.00000185073 
  65.75000   92682.4941   91285.8365   90496.1052  0.000001855537 
  65.87500   92445.1403   91342.0064   90424.3153  0.000001862687 
  66.00000   92372.631    91450.5955   90358.1288  0.000001865492 
  66.12500   92072.0563   91690.4355   90286.5151  0.00000187892 
  66.25000   91963.9456   92140.6484   90220.4922  0.00000188968 
  66.37500   93873.9353   93099.1346   90149.0568  0.000001804236 
  66.50000   96038.4286   94662.3292   90083.1994  0.00000174283 
  66.62500   100074.2773  97230.5084   90011.9441  0.000001618024 
  66.75000   105479.1867  100129.1183  89946.2539  0.000001476288 
  66.87500   108783.1243  102606.9954  89875.1809  0.000001398833 
  67.00000   106995.6589  102591.3282  89809.6597  0.000001449721 
  67.12500   102671.9531  100050.4286  89738.7708  0.000001571075 
  67.25000   96933.8301   97060.1227   89673.4205  0.000001745127 
  67.37500   93097.5357   94381.2116   89602.7177  0.000001893052 
  67.50000   90869.8162   92720.3084   89537.5402  0.0000019767 
  67.62500   90499.3813   91670.2025   89467.0255  0.000001998242 
  67.75000   90014.0997   91152.6179   89402.0224  0.000002034128 
  67.87500   89133.5113   90860.1759   89331.6978  0.000002058113 
  68.00000   89449.4562   90725.2791   89266.8711  0.000002071667 
  68.12500   89448.8154   90674.64     89196.7384  0.000002085292 
  68.25000   90379.621    90709.9667   89132.0899  0.000002051527 
  68.37500   90466.9677   90860.104    89062.1512  0.000002066084 
  68.50000   90404.3418   91154.2398   88997.6827  0.000002112944 
  68.62500   91506.3875   91761.9839   88927.94    0.000002076527 
  68.75000   91856.3688   92788.4767   88863.6532  0.000002070281 
  68.87500   92840.8551   94728.5734   88794.1085  0.000002049648 
  69.00000   94914.2762   97605.6077   88730.0053  0.000001949862 
  69.12500   97578.9133   102047.2776  88660.6605  0.000001857293 
  69.25000   99382.8837   106765.3048  88596.7428  0.000001789367 
  69.37500   100072.5174  110275.1602  88527.5998  0.000001740417 
  69.50000   100079.4889  109490.4198  88463.8694  0.000001717837 
  69.62500   97097.3957   104904.5845  88394.9302  0.000001798116 
  69.75000   93790.3008   99952.9656   88331.3888  0.000001901063 
  69.87500   90080.2691   95608.6075   88262.6555  0.000002034866 
  70.00000   89485.3909   92917.0566   88199.305   0.000002048348 
  70.12500   88311.4766   91187.8009   88130.7795  0.00000208174 
  70.25000   87728.3487   90299.2219   88067.6217  0.000002102339 
  70.37500   88004.5395   89750.3577   87999.3059  0.000002082573 
  70.50000   87400.3323   89443.9538   87936.3427  0.000002088184 
  70.62500   87814.2942   89245.6387   87868.2386  0.000002041415 
  70.75000   87631.8356   89176.8532   87805.4717  0.000002017202 
  70.87500   88491.6949   89258.3809   87737.5814  0.000001971938 
  71.00000   89989.6469   89518.5122   87675.0126  0.000001887589 
  71.12500   91949.0928   90012.4263   87607.3379  0.000001799781 
  71.25000   94005.8727   90581.4729   87544.9692  0.000001718931 
  71.37500   94517.8224   91029.9398   87477.5121  0.00000169128 
  71.50000   94985.3589   90929.5653   87415.3452  0.000001651122 
  71.62500   92677.1673   90267.703    87348.1077  0.000001732166 
  71.75000   90893.3338   89500.5422   87286.1444  0.000001807157 
  71.87500   89202.6461   88782.4174   87219.1285  0.000001877299 
  72.00000   88659.5446   88301.7266   87157.3706  0.000001929287 
  72.12500   87655.8115   87959.7645   87090.5783  0.000001997797 
  72.25000   87763.2516   87759.0322   87029.0277  0.000002008737 
  72.37500   87866.2281   87614.9962   86962.4609  0.000002000038 
  72.50000   87650.7291   87522.2886   86901.1193  0.000002034931 
  72.62500   87069.4969   87455.2919   86834.78    0.000002072208 
  72.75000   87359.1417   87430.9063   86773.6494  0.000002062584 
  72.87500   87163.3514   87468.7748   86707.5395  0.000002091 
  73.00000   86999.631    87595.152    86646.6216  0.000002102635 
  73.12500   87364.0695   87861.9387   86580.7431  0.000002112353 
  73.25000   88198.2492   88222.3349   86520.0397  0.000002078371 
  73.37500   88647.0258   88641.7563   86454.3947  0.000002101063 
  73.50000   89291.2824   88845.6207   86393.9076  0.000002097608 
  73.62500   88806.0703   88644.9326   86328.4979  0.000002145002 
  73.75000   87928.1093   88168.3845   86268.2291  0.00000221164 
  73.87500   87977.1621   87604.4098   86203.0567  0.00000221172 
  74.00000   86953.0918   87173.3846   86143.0079  0.000002254831 
  74.12500   86380.5367   86838.0947   86078.0748  0.000002271724 
  74.25000   86265.2288   86630.8065   86018.2478  0.000002283759 
  74.37500   86077.3964   86478.7935   85953.556   0.000002318428 
  74.50000   85622.5678   86376.2764   85893.9526  0.000002354491 
  74.62500   85812.0316   86285.5369   85829.5041  0.000002341128 
  74.75000   85902.1441   86213.08     85770.1261  0.000002351418 
  74.87500   86123.8224   86141.6563   85705.9228  0.000002329342 
  75.00000   85810.2781   86080.4778   85646.7721  0.00000234752 
  75.12500   85685.5678   86018.3599   85582.816   0.000002360866 
  75.25000   85957.0737   85964.3769   85523.8943  0.000002316278 
  75.37500   85493.4641   85909.2493   85460.1874  0.000002315473 
  75.50000   85570.4311   85861.3712   85401.4967  0.000002306134 
  75.62500   85672.9641   85812.8322   85338.0408  0.00000228484 
  75.75000   86217.7621   85771.3327   85279.5828  0.000002251063 
  75.87500   86027.4096   85730.458    85216.3801  0.000002214758 
  76.00000   85636.3422   85697.2013   85158.1567  0.000002170382 
  76.12500   85547.5582   85667.019    85095.209   0.000002151446 
  76.25000   86276.8643   85645.4253   85037.2219  0.000002101576 
  76.37500   86414.4722   85629.3305   84974.5313  0.00000208256 
  76.50000   85727.8471   85620.6869   84916.7824  0.00000211234 
  76.62500   85566.5836   85616.1255   84854.3508  0.000002085868 
  76.75000   85584.2964   85616.1399   84796.8419  0.000002066132 
  76.87500   86146.2783   85625.7278   84734.6713  0.00000205762 
  77.00000   86080.2559   85649.5099   84677.4041  0.000002093091 
  77.12500   85562.7806   85696.9964   84615.4965  0.000002126246 
  77.25000   86204.4411   85765.2682   84558.473   0.000002117369 
  77.37500   86337.1378   85872.6746   84496.8303  0.000002127159 
  77.50000   86646.1136   86018.2512   84440.0522  0.000002140264 
  77.62500   86438.884    86266.6716   84378.6764  0.00000214473 
  77.75000   86499.4464   86650.032    84322.1456  0.000002151266 
  77.87500   87577.9957   87365.3246   84261.0387  0.000002122926 
  78.00000   89810.3154   88469.3404   84204.757   0.000002041594 
  78.12500   93129.0179   90332.434    84143.9209  0.00000190749 
  78.25000   97830.994    92741.0376   84087.8901  0.000001752675 
  78.37500   103254.2379  95914.7083   84027.3268  0.000001603227 
  78.50000   106769.3233  98782.4932   83971.5487  0.000001509215 
  78.62500   107839.3878  100978.3205  83911.2602  0.000001486201 
  78.75000   106637.3359  102440.3999  83855.7367  0.000001522875 
  78.87500   106238.0783  104803.9767  83795.7249  0.00000153184 
  79.00000   107103.202   108263.9909  83740.4577  0.00000151411 
  79.12500   109031.2498  112261.9331  83680.7246  0.000001471693 
  79.25000   109140.6737  113609.0249  83625.7157  0.000001475308 
  79.37500   106859.7902  110626.8392  83566.2633  0.000001521468 
  79.50000   102871.5141  105403.4447  83511.5143  0.000001604638 
  79.62500   97633.952    99875.1786   83452.3446  0.000001752147 
  79.75000   94290.4667   96153.5944   83397.8575  0.000001877904 
  79.87500   92088.9676   93767.9996   83338.9723  0.00000195669 
  80.00000   92027.9154   92495.9644   83284.7488  0.000001940734 
  80.12500   91202.8865   91200.666    83226.1503  0.000001953642 
  80.25000   89845.2268   89757.6021   83172.1923  0.000001972624 
  80.37500   88759.6433   88187.7894   83113.8823  0.000002009747 
  80.50000   87462.2636   86970.8986   83060.1916  0.000002069418 
  80.62500   87468.8678   85990.8512   83002.1721  0.000002040473 
  80.75000   87611.3127   85374.2694   82948.7505  0.000002014315 
  80.87500   86966.4168   84941.5366   82891.0236  0.000001991835 
  81.00000   86300.6028   84686.7986   82837.8728  0.000001998979 
  81.12500   86949.0134   84508.617    82780.4404  0.000001949425 
  81.25000   86550.1331   84404.378    82727.5624  0.000001932136 
  81.37500   86946.7959   84342.9502   82670.4264  0.000001914176 
  81.50000   86555.1989   84334.647    82617.8229  0.000001941126 
  81.62500   86690.4024   84395.1809   82560.9853  0.000001975686 
  81.75000   86773.8246   84552.8426   82508.6583  0.000002026388 
  81.87500   87241.2996   84912.0666   82452.1211  0.000002068977 
  82.00000   88038.5118   85521.3929   82400.0722  0.000002091808 
  82.12500   89539.0042   86604.9222   82343.8373  0.00000209394 
  82.25000   93590.3167   88048.4143   82292.0685  0.000001993177 
  82.37500   97821.047    89974.1212   82236.1379  0.000001856068 
  82.50000   100937.5402  91677.5624   82184.6509  0.000001735898 
  82.62500   102206.0897  92590.2788   82129.0267  0.000001670805 
  82.75000   100200.3326  92046.9111   82077.8233  0.000001725209 
  82.87500   96149.0976   90459.4761   82022.5073  0.000001821449 
  83.00000   91751.1941   88879.417    81971.5894  0.000001970442 
  83.12500   88445.0435   87577.2089   81916.5837  0.000002102555 
  83.25000   86059.2266   86939.8189   81865.953   0.000002194706 
  83.37500   85171.0666   86941.2907   81811.2595  0.000002219519 
  83.50000   84947.2921   87685.2192   81760.918   0.000002275727 
  83.62500   87040.1269   89559.6216   81706.5386  0.000002209566 
  83.75000   89778.6822   92646.1525   81656.488   0.000002105609 
  83.87500   93607.0452   97848.6267   81602.4248  0.000001961521 
  84.00000   99908.8293   104396.7084  81552.667   0.000001750726 
  84.12500   104855.4308  112562.0278  81498.9219  0.0000016218 
  84.25000   109856.7519  119018.3423  81449.4586  0.000001509492 
  84.37500   109363.7271  121483.7279  81396.0336  0.000001540034 
  84.50000   108298.8891  118735.0843  81346.8667  0.00000155465 
  84.62500   105662.355   113234.8898  81293.7637  0.000001629084 
  84.75000   102909.1435  108630.4902  81244.895   0.000001694616 
  84.87500   102310.2162  105545.2673  81192.1161  0.000001714091 
  85.00000   103321.9792  104233.1534  81143.5474  0.000001667472 
  85.12500   102081.9296  102894.4606  81091.0945  0.000001690668 
  85.25000   100089.1733  100333.8491  81042.8276  0.000001737885 
  85.37500   95698.1044   96319.1916   80990.7027  0.000001872666 
  85.50000   90760.6074   92524.9714   80942.7394  0.000002046353 
  85.62500   87428.3467   89084.7192   80890.9445  0.000002177606 
  85.75000   84924.6021   86736.5616   80843.2867  0.000002284002 
  85.87500   83759.5251   85016.3979   80791.8236  0.000002334457 
  86.00000   83237.212    84003.4219   80744.4732  0.000002351296 
  86.12500   83144.9103   83313.0446   80693.344   0.000002358826 
  86.25000   83047.74     82907.4445   80646.3026  0.000002352132 
  86.37500   83322.4481   82622.2335   80595.5093  0.000002303593 
  86.50000   83461.0475   82461.6753   80548.7788  0.000002280678 
  86.62500   83997.5035   82367.2241   80498.3233  0.000002245254 
  86.75000   84514.3166   82324.4996   80451.9056  0.000002227625 
  86.87500   85015.212    82274.4388   80401.7899  0.000002219149 
  87.00000   84468.9747   82167.6949   80355.6868  0.000002267796 
  87.12500   84538.1532   81970.4831   80305.9128  0.000002278897 
  87.25000   84258.523    81756.5599   80260.1261  0.000002313393 
  87.37500   83357.0993   81541.2388   80210.6959  0.000002388757 
  87.50000   83041.9501   81380.3025   80165.2273  0.000002427155 
  87.62500   82505.59     81253.7254   80116.1428  0.000002466462 
  87.75000   82085.1896   81179.2198   80070.9943  0.000002486761 
  87.87500   82480.802    81141.4403   80022.2574  0.000002461655 
  88.00000   82545.8164   81148.8101   79977.4307  0.000002445332 
  88.12500   82207.1813   81217.6474   79929.0435  0.000002464432 
  88.25000   82617.7277   81367.1005   79884.5405  0.000002410127 
  88.37500   83020.2563   81677.1242   79836.5049  0.000002377858 
  88.50000   83520.7498   82167.5709   79792.3274  0.000002352892 
  88.62500   84303.6289   83002.5129   79744.6454  0.000002338102 
  88.75000   85939.2764   84106.5299   79700.7951  0.00000226206 
  88.87500   87518.4484   85636.3072   79653.4687  0.000002181961 
  89.00000   89265.8229   87179.506    79609.9475  0.000002105984 
  89.12500   92082.5071   88672.5093   79562.9786  0.00000198447 
  89.25000   93005.2327   89669.9135   79519.7884  0.000001970549 
  89.37500   94793.8256   90059.1345   79473.179   0.000001889491 
  89.50000   94107.8215   89419.6941   79430.3215  0.00000190659 
  89.62500   91830.1932   87725.6072   79384.0736  0.000001993713 
  89.75000   89176.9477   85815.5251   79341.5507  0.000002102621 
  89.87500   86353.5597   83922.1396   79295.6662  0.00000224417 
  90.00000   84198.8983   82547.414    79253.4797  0.000002342541 
  90.12500   82515.6765   81488.7401   79207.9605  0.000002430158 
  90.25000   82233.6849   80841.1585   79166.1122  0.000002445386 
  90.37500   81632.6178   80389.6005   79120.9605  0.000002486534 
  90.50000   81584.09     80117.2148   79079.4522  0.00000249805 
  90.62500   81537.1806   79911.2744   79034.6699  0.000002512442 
  90.75000   81820.0283   79767.6877   78993.5034  0.000002500964 
  90.87500   80988.4491   79641.4705   78949.0924  0.000002517539 
  91.00000   81965.0141   79542.4978   78908.2696  0.000002409527 
  91.12500   81434.6841   79448.6952   78864.2318  0.000002439595 
  91.25000   81521.2097   79371.5953   78823.7545  0.00000241071 
  91.37500   81548.7548   79296.2783   78780.092   0.000002396732 
  91.50000   81647.6853   79233.0667   78739.9621  0.000002351532 
  91.62500   81266.2589   79170.4571   78696.6768  0.000002343524 
  91.75000   80878.9357   79117.5071   78656.8959  0.000002338322 
  91.87500   81243.4406   79065.0218   78613.9898  0.000002325475 
  92.00000   81497.4851   79020.9649   78574.5599  0.000002349244 
  92.12500   80948.2093   78978.1321   78532.035   0.000002388342 
  92.25000   81183.4883   78943.5464   78492.9578  0.000002392936 
  92.37500   80930.327    78912.4998   78450.816   0.000002414552 
  92.50000   81035.2037   78891.7163   78412.0934  0.0000024343 
  92.62500   81296.0951   78882.1179   78370.3368  0.00000244372 
  92.75000   81051.1391   78892.745    78331.9706  0.000002493129 
  92.87500   80744.3662   78940.0343   78290.601   0.000002533482 
  93.00000   80873.369    79036.5593   78252.593   0.000002515683 
  93.12500   81698.2081   79225.566    78211.6125  0.000002490818 
  93.25000   81922.4723   79499.7956   78173.9645  0.000002470681 
  93.37500   81677.0194   79912.3857   78133.375   0.000002497724 
  93.50000   82984.8166   80374.3839   78096.0889  0.000002431009 
  93.62500   83469.4535   80872.2505   78055.8924  0.000002411015 
  93.75000   83781.6949   81182.2355   78018.9699  0.000002372427 
  93.87500   82741.516    81218.3838   77979.1684  0.000002441188 
  94.00000   82840.7477   81022.0889   77942.6114  0.000002422867 
  94.12500   82095.4979   80746.4199   77903.2068  0.000002444839 
  94.25000   80766.6262   80556.6862   77867.0171  0.000002509114 
  94.37500   81521.2376   80439.9773   77828.0114  0.000002468259 
  94.50000   80864.6618   80334.1607   77792.1909  0.000002503356 
  94.62500   80605.7804   80098.7701   77753.586   0.000002537114 
  94.75000   80251.9906   79749.2186   77718.1365  0.000002559688 
  94.87500   79835.1854   79313.7998   77679.9344  0.000002575998 
  95.00000   79923.572    78937.7982   77644.8576  0.000002595736 
  95.12500   79813.4919   78601.2136   77607.0604  0.000002604233 
  95.25000   79927.4929   78364.4073   77572.3582  0.000002618311 
  95.37500   79943.3429   78178.9058   77534.9678  0.000002625449 
  95.50000   79770.7123   78057.7825   77500.642   0.000002632432 
  95.62500   79781.9181   77963.2326   77463.6603  0.000002602992 
  95.75000   79675.8797   77897.4547   77429.7127  0.000002612757 
  95.87500   79910.1569   77840.6741   77393.1417  0.000002601274 
  96.00000   79316.3738   77797.3535   77359.5742  0.00000262645 
  96.12500   79340.5619   77758.1974   77323.4159  0.000002615795 
  96.25000   79163.1495   77728.7406   77290.2302  0.000002614452 
  96.37500   80109.1925   77701.8787   77254.4866  0.000002543995 
  96.50000   79443.1537   77686.0912   77221.6846  0.000002579652 
  96.62500   78977.024    77675.7556   77186.3576  0.000002623153 
  96.75000   79144.9586   77670.4811   77153.9411  0.000002629403 
  96.87500   78896.1821   77664.7922   77119.0327  0.000002632043 
  97.00000   78854.5614   77654.1553   77087.0035  0.000002642787 
  97.12500   78756.1997   77634.6557   77052.5157  0.000002641346 
  97.25000   78632.4323   77613.6623   77020.8757  0.000002654023 
  97.37500   78422.9514   77593.3891   76986.8104  0.000002658129 
  97.50000   78603.554    77584.5044   76955.5613  0.000002680546 
  97.62500   78770.8983   77588.0713   76921.9206  0.000002657128 
  97.75000   78754.0173   77607.308    76891.0642  0.000002643888 
  97.87500   78364.7285   77651.8038   76857.8499  0.000002670078 
  98.00000   79026.169    77724.3755   76827.3882  0.00000263909 
  98.12500   78159.3868   77854.0116   76794.6024  0.00000272408 
  98.25000   78217.2863   78041.513    76764.537   0.000002685803 
  98.37500   78463.1845   78344.3694   76732.1817  0.000002668309 
  98.50000   79037.9338   78736.6351   76702.5145  0.000002613882 
  98.62500   78749.4173   79293.7191   76670.5915  0.000002646379 
  98.75000   78426.0271   79914.6075   76641.3244  0.000002687497 
  98.87500   79050.411    80638.7821   76609.8358  0.000002666353 
  99.00000   79273.3013   81260.3548   76580.9706  0.000002635697 
  99.12500   79690.4473   81832.531    76549.9184  0.000002565598 
  99.25000   80737.4449   82348.4319   76521.4568  0.000002486844 
  99.37500   81434.5895   83025.4751   76490.8428  0.000002419324 
  99.50000   83624.752    83798.1723   76462.7868  0.000002269694 
  99.62500   85770.0066   84770.4055   76432.6131  0.000002144324 
  99.75000   90153.9483   85786.357    76404.9644  0.000001946154 
  99.87500   93756.0128   87010.77     76375.2329  0.000001806727 
  100.00000  97692.9036   88225.9539   76347.9933  0.000001678431 
  100.12500  102721.2218  89515.3005   76318.7061  0.000001582188 
  100.25000  108049.8335  90332.4398   76291.8775  0.00000148045 
  100.37500  108427.2693  90213.2907   76263.0365  0.000001518221 
  100.50000  104805.494   88949.2208   76236.6206  0.000001642349 
  100.62500  98089.3631   86764.8729   76208.2277  0.000001870968 
  100.75000  92247.0943   84588.0033   76182.2265  0.000002112161 
  100.87500  86988.9198   82492.1527   76154.2837  0.000002344943 
  101.00000  82884.768    80967.9708   76128.6989  0.00000251952 
  101.12500  79539.4747   79792.6214   76101.2082  0.000002680461 
  101.25000  78287.2824   79100.9653   76076.0416  0.000002708983 
  101.37500  77224.7262   78700.8199   76049.005   0.000002739926 
  101.50000  77360.448    78598.5912   76024.2584  0.000002728009 
  101.62500  77577.1686   78754.6866   75997.6779  0.000002708362 
  101.75000  78381.3416   79162.5777   75973.3532  0.000002643058 
  101.87500  80307.513    79936.999    75947.2307  0.000002541095 
  102.00000  82206.9714   80998.1317   75923.3297  0.000002442721 
  102.12500  84503.1019   82520.3044   75897.6671  0.000002349103 
  102.25000  86191.5798   84174.0389   75874.1916  0.000002270489 
  102.37500  88159.3232   85981.9004   75848.991   0.000002206979 
  102.50000  89596.1471   87315.027    75825.9428  0.000002145918 
  102.62500  91130.3532   87942.4655   75801.2062  0.000002099141 
  102.75000  89913.0971   87486.1354   75778.5871  0.000002140842 
  102.87500  87637.4232   86017.895    75754.3163  0.000002228663 
  103.00000  84880.814    84240.339    75732.1283  0.000002381777 
  103.12500  82704.7044   82353.892    75708.3253  0.000002492611 
  103.25000  80050.3188   80906.2943   75686.57    0.000002627995 
  103.37500  78515.6216   79776.2982   75663.2369  0.000002709874 
  103.50000  77784.5358   79157.7908   75641.9162  0.00000275218 
  103.62500  77912.2554   78919.5028   75619.055   0.000002735495 
  103.75000  78498.5566   79052.0017   75598.1707  0.000002706341 
  103.87500  78846.9067   79512.5083   75575.7832  0.000002687028 
  104.00000  79534.6057   80152.0968   75555.3371  0.000002628272 
  104.12500  80121.389    80942.4712   75533.4253  0.000002602686 
  104.25000  81125.5978   81570.6701   75513.4193  0.000002565199 
  104.37500  81142.5486   81890.1255   75491.9853  0.000002568594 
  104.50000  81247.6444   81752.6656   75472.4212  0.00000258569 
  104.62500  81110.2799   81281.5615   75451.4668  0.00000258931 
  104.75000  80708.0528   80768.7294   75432.3464  0.000002616007 
  104.87500  79836.2345   80281.9191   75411.8737  0.00000267829 
  105.00000  79841.1863   79911.9453   75393.1987  0.000002682208 
  105.12500  78902.9803   79513.8455   75373.2096  0.000002715998 
  105.25000  79039.9094   79066.9822   75354.9821  0.00000269703 
  105.37500  78252.5703   78497.7673   75335.4786  0.000002708679 
  105.50000  77628.7019   77961.178    75317.7001  0.000002720088 
  105.62500  77625.9134   77436.399    75298.6842  0.000002699764 
  105.75000  76939.7664   77034.7497   75281.3567  0.000002708103 
  105.87500  76364.8721   76697.2537   75262.8303  0.000002722274 
  106.00000  76990.0088   76469.329    75245.9556  0.000002608247 
  106.12500  76113.2603   76297.9451   75227.9207  0.00000265941 
  106.25000  76559.0395   76193.919    75211.5007  0.00000262311 
  106.37500  76231.6517   76124.6161   75193.9592  0.000002635762 
  106.50000  76146.3786   76090.9368   75177.9956  0.000002656412 
  106.62500  76397.1938   76081.773    75160.9496  0.000002629391 
  106.75000  76283.4429   76098.7231   75145.4442  0.000002651271 
  106.87500  76381.4943   76151.2591   75128.8956  0.000002641566 
  107.00000  76654.9662   76244.388    75113.8503  0.000002693647 
  107.12500  77146.0088   76417.8336   75097.8011  0.000002671742 
  107.25000  77721.2382   76675.6579   75083.2177  0.000002658587 
  107.37500  77866.3256   77101.7977   75067.6698  0.000002682052 
  107.50000  78443.4575   77665.8535   75053.5501  0.000002646106 
  107.62500  79914.231    78484.6017   75038.5056  0.000002575428 
  107.75000  80476.9431   79420.8313   75024.8513  0.000002536959 
  107.87500  81084.4913   80558.1761   75010.3121  0.000002513392 
  108.00000  81212.6039   81574.3683   74997.1252  0.000002510814 
  108.12500  82691.4323   82368.1972   74983.0933  0.000002431401 
  108.25000  83592.2116   82562.648    74970.3755  0.000002370331 
  108.37500  82933.6208   82119.8991   74956.8528  0.000002373296 
  108.50000  82310.4969   81306.8207   74944.6061  0.000002403122 
  108.62500  81471.6266   80304.3337   74931.5946  0.000002448888 
  108.75000  80090.0008   79481.3983   74919.8206  0.00000253232 
  108.87500  80097.8435   78837.0289   74907.3223  0.000002537721 
  109.00000  79927.2447   78525.6725   74896.0229  0.000002551554 
  109.12500  80143.1365   78504.8954   74884.0397  0.000002536644 
  109.25000  80529.6694   78750.0143   74873.2168  0.000002518741 
  109.37500  80727.5155   79240.3759   74861.7507  0.000002509048 
  109.50000  81261.2806   79834.5984   74851.406   0.000002478833 
  109.62500  82103.6572   80558.5642   74840.4591  0.000002439463 
  109.75000  83067.644    81208.8275   74830.5945  0.000002378322 
  109.87500  83418.2072   81731.3582   74820.1686  0.000002349038 
  110.00000  83656.4421   81898.3128   74810.7858  0.000002319391 
  110.12500  83381.5749   81707.5799   74800.883   0.000002337351 
  110.25000  82986.275    81285.3631   74791.9839  0.000002351016 
  110.37500  82291.5462   80667.4231   74782.606   0.000002376309 
  110.50000  81334.7754   79985.2836   74774.1925  0.000002437104 
  110.62500  80401.7263   79161.7036   74765.3416  0.00000248228 
  110.75000  79403.3505   78394.511    74757.4155  0.000002534246 
  110.87500  77933.1731   77640.3031   74749.0935  0.000002634754 
  111.00000  77145.0464   77058.699    74741.6565  0.000002696485 
  111.12500  76852.0177   76564.7379   74733.8654  0.000002683078 
  111.25000  76353.1598   76226.2159   74726.9194  0.000002684308 
  111.37500  76610.1419   75969.0209   74719.6612  0.000002660445 
  111.50000  76025.2119   75815.9116   74713.208   0.000002639871 
  111.62500  76025.7305   75726.4437   74706.4847  0.000002627635 
  111.75000  76326.3639   75706.6885   74700.5261  0.000002596125 
  111.87500  75406.7066   75751.5578   74694.3396  0.000002617193 
  112.00000  75791.8959   75856.9073   74688.8774  0.000002592604 
  112.12500  76055.2418   76044.2525   74683.2297  0.000002613872 
  112.25000  75989.2314   76284.3454   74678.2658  0.000002663385 
  112.37500  76609.7909   76605.9827   74673.1588  0.000002675269 
  112.50000  76676.0909   76933.2131   74668.695   0.000002708798 
  112.62500  76109.7577   77263.9966   74664.1308  0.000002786775 
  112.75000  76387.9769   77471.0836   74660.1688  0.000002801384 
  112.87500  76800.4493   77506.3621   74656.1493  0.00000279253 
  113.00000  76590.0807   77345.5035   74652.6911  0.000002797072 
  113.12500  76450.5202   77021.3208   74649.2182  0.000002795029 
  113.25000  77045.6418   76664.0812   74646.2655  0.000002757843 
  113.37500  76913.6154   76284.6347   74643.3413  0.000002723128 
  113.50000  76572.6571   75977.7189   74640.896   0.000002718659 
  113.62500  76381.4525   75709.6656   74638.5224  0.00000270421 
  113.75000  76050.7331   75523.889    74636.5862  0.000002725574 
  113.87500  75672.875    75383.0503   74634.7652  0.000002754211 
  114.00000  75473.755    75299.7603   74633.34    0.000002774136 
  114.12500  75240.523    75250.4661   74632.0735  0.000002780482 
  114.25000  75950.3553   75236.8047   74631.1611  0.000002728447 
  114.37500  75681.3533   75254.1043   74630.4512  0.000002733574 
  114.50000  75039.2129   75301.1624   74630.0534  0.000002751179 
  114.62500  75272.5676   75390.1238   74629.902   0.000002760646 
  114.75000  75205.3399   75511.5934   74630.0206  0.000002765074 
  114.87500  75509.9706   75688.1787   74630.4297  0.00000271696 
  115.00000  75956.5607   75889.7444   74631.0666  0.000002680665 
  115.12500  75852.2658   76137.0618   74632.038   0.000002702085 
  115.25000  75612.1298   76367.704    74633.195   0.000002712466 
  115.37500  76371.6916   76574.7626   74634.7309  0.00000269563 
  115.50000  76987.6047   76675.6317   74636.4098  0.000002673961 
  115.62500  76998.4713   76649.2394   74638.5121  0.000002689602 
  115.75000  76684.3709   76509.3999   74640.7147  0.000002730212 
  115.87500  76159.7077   76282.8889   74643.3853  0.000002771327 
  116.00000  76053.423    76053.1474   74646.1134  0.000002770574 
  116.12500  75408.1681   75819.5104   74649.3543  0.000002812497 
  116.25000  75538.5376   75636.2841   74652.6098  0.000002811949 
  116.37500  75968.7677   75481.0819   74656.423   0.000002760215 
  116.50000  74786.0339   75377.8847   74660.2077  0.000002822624 
  116.62500  75604.8401   75304.93     74664.5952  0.000002752122 
  116.75000  74963.9742   75267.6441   74668.9108  0.000002761467 
  116.87500  74932.516    75253.7721   74673.8745  0.000002788961 
  117.00000  75021.1477   75261.8324   74678.723   0.00000278944 
  117.12500  74528.544    75292.1828   74684.2649  0.00000281165 
  117.25000  74423.9368   75342.5076   74689.648   0.000002844835 
  117.37500  74882.3934   75427.6514   74695.77    0.000002854211 
  117.50000  75250.2127   75543.5921   74701.6896  0.000002840265 
  117.62500  74906.1594   75722.4604   74708.3938  0.000002880318 
  117.75000  75795.8051   75948.9194   74714.8516  0.000002819155 
  117.87500  76351.422    76271.8057   74722.1399  0.000002788089 
  118.00000  76611.0266   76645.4374   74729.1378  0.000002747156 
  118.12500  77605.6013   77124.7803   74737.0121  0.000002676933 
  118.25000  78594.2013   77613.4252   74744.552   0.000002598098 
  118.37500  78955.6845   78141.7012   74753.0144  0.000002571797 
  118.50000  80341.6646   78553.8121   74761.0979  0.000002493525 
  118.62500  80827.2942   78816.5911   74770.1503  0.000002461299 
  118.75000  80754.039    78824.9701   74778.7794  0.000002483528 
  118.87500  80430.2282   78592.8908   74788.4238  0.000002492763 
  119.00000  79801.7647   78236.5971   74797.6003  0.000002522294 
  119.12500  78434.0004   77804.8289   74807.8387  0.000002613714 
  119.25000  77615.5743   77441.1362   74817.5643  0.00000266638 
  119.37500  76814.5987   77141.6375   74828.3986  0.000002719114 
  119.50000  77522.0417   76983.0859   74838.6752  0.000002693258 
  119.62500  76997.6774   76956.4016   74850.1074  0.000002745403 
  119.75000  77234.5996   77069.0953   74860.9368  0.000002710643 
  119.87500  76969.0772   77330.7112   74872.9689  0.000002718885 
  120.00000  77618.464    77680.5295   74884.353   0.000002667888 
  120.12500  77154.7449   78137.3977   74896.9869  0.000002666931 
  120.25000  77373.1155   78575.3731   74908.9274  0.000002615468 
  120.37500  77505.4956   78978.3917   74922.1652  0.0000025204 
  120.50000  78411.6433   79190.6531   74934.664   0.000002417285 
  120.62500  78091.8868   79172.3833   74948.5075  0.000002393831 
  120.75000  78092.3329   78929.1904   74961.5664  0.000002375709 
  120.87500  78222.1788   78497.5345   74976.0176  0.000002347993 
  121.00000  77522.8832   78032.1961   74989.6384  0.000002308176 
  121.12500  77720.0215   77533.4657   75004.6994  0.000002316106 
  121.25000  77053.5056   77121.3301   75018.8839  0.00000237694 
  121.37500  77006.7971   76751.2359   75034.5566  0.000002451109 
  121.50000  77404.7876   76486.5203   75049.3067  0.000002458252 
  121.62500  76730.9789   76278.6447   75065.593   0.00000250542 
  121.75000  76865.5036   76149.1165   75080.9104  0.0000024958 
  121.87500  76281.4613   76061.1045   75097.8124  0.000002550541 
  122.00000  76506.0683   76013.9082   75113.699   0.000002617438 
  122.12500  75998.997    75985.9173   75131.2186  0.000002642225 
  122.25000  75717.9991   75972.7957   75147.6762  0.000002656843 
  122.37500  76103.1409   75967.1527   75165.8154  0.000002593799 
  122.50000  76363.9623   75967.8205   75182.8458  0.000002584249 
  122.62500  75840.5278   75974.7391   75201.6065  0.000002630356 
  122.75000  76286.2976   75987.6251   75219.2116  0.000002619153 
  122.87500  76465.2089   76010.6566   75238.5958  0.0000026285 
  123.00000  76503.71     76042.7344   75256.7773  0.000002646081 
  123.12500  76275.5808   76092.6075   75276.787   0.000002675869 
  123.25000  77028.1432   76156.6795   75295.5469  0.000002603569 
  123.37500  76709.3304   76251.9638   75316.184   0.000002641385 
  123.50000  76337.6875   76371.6375   75335.5239  0.000002665663 
  123.62500  77456.9134   76547.0014   75356.7905  0.000002563045 
  123.75000  77261.2573   76763.317    75376.7123  0.000002568233 
  123.87500  76799.4261   77071.2443   75398.6103  0.000002582453 
  124.00000  77493.6192   77435.3926   75419.1159  0.000002524011 
  124.12500  77344.59     77925.2619   75441.6472  0.000002524959 
  124.25000  77074.736    78465.8249   75462.7383  0.00000256984 
  124.37500  77264.4705   79134.4695   75485.905   0.000002545051 
  124.50000  77916.5701   79800.0547   75507.5835  0.000002527172 
  124.62500  77792.8668   80516.1799   75531.3874  0.000002538416 
  124.75000  78429.9756   81093.5999   75553.6551  0.000002491509 
  124.87500  77666.9884   81520.5418   75578.0983  0.00000253177 
  125.00000  77860.8878   81652.1873   75600.9571  0.000002502181 
  125.12500  77704.9731   81495.4295   75626.0415  0.00000250052 
  125.25000  77639.0546   81137.5339   75649.4931  0.000002483624 
  125.37500  78419.0329   80631.6949   75675.2208  0.000002443084 
  125.50000  77403.6884   80151.4788   75699.2669  0.000002451081 
  125.62500  77608.6329   79696.3961   75725.6398  0.000002443252 
  125.75000  77385.6131   79385.0916   75750.2825  0.000002446869 
  125.87500  76931.1829   79201.6508   75777.3025  0.000002458161 
  126.00000  78162.4017   79195.5928   75802.5434  0.000002398219 
  126.12500  78454.2298   79381.169    75830.2126  0.000002376085 
  126.25000  79383.6879   79737.8203   75856.0536  0.000002328846 
  126.37500  79535.3115   80327.7578   75884.3739  0.000002327601 
  126.50000  80984.8336   81055.4795   75910.8169  0.000002270583 
  126.62500  81783.8866   82024.9274   75939.7902  0.000002229464 
  126.75000  82944.1834   83056.6051   75966.8369  0.000002178525 
  126.87500  84030.2801   84271.1738   75996.4652  0.00000215059 
  127.00000  84944.7192   85423.6393   76024.1175  0.000002106172 
  127.12500  86977.2722   86631.307    76054.4029  0.000002028118 
  127.25000  88102.3559   87629.3291   76082.6625  0.000001976233 
  127.37500  89932.6143   88489.8525   76113.6069  0.000001931068 
  127.50000  90907.5511   89024.7789   76142.4757  0.000001902315 
  127.62500  91599.246    89340.7674   76174.081   0.000001891178 
  127.75000  92203.3941   89474.4834   76203.5608  0.000001873732 
  127.87500  91581.3498   89560.4884   76235.8291  0.000001900481 
  128.00000  90184.3676   89645.1722   76265.9217  0.000001967906 
  128.12500  89957.9769   89728.4156   76298.8548  0.000001983523 
  128.25000  89391.7246   89712.414    76329.5622  0.000002008705 
  128.37500  89391.2427   89453.4713   76363.1622  0.00000200825 
  128.50000  87717.3052   88887.62     76394.486   0.000002066419 
  128.62500  86878.4984   87905.6132   76428.7548  0.000002062505 
  128.75000  86235.8032   86744.757    76460.6969  0.000002081151 
  128.87500  84743.2818   85358.8481   76495.6365  0.000002146384 
  129.00000  83928.5768   84081.837    76528.1987  0.000002163029 
  129.12500  82505.8893   82794.3408   76563.811   0.000002216089 
  129.25000  81902.3994   81742.8405   76596.9952  0.000002230625 
  129.37500  81252.9805   80776.2751   76633.2823  0.000002236752 
  129.50000  79796.7284   80046.2753   76667.0902  0.000002288614 
  129.62500  79681.5089   79420.1454   76704.054   0.000002303223 
  129.75000  78803.3423   78976.2117   76738.4874  0.000002342297 
  129.87500  78644.2236   78616.089    76776.1299  0.000002343042 
  130.00000  78482.827    78372.6925   76811.1907  0.000002367304 
  130.12500  78418.7415   78182.5325   76849.5139  0.000002367498 
  130.25000  77429.3694   78057.5139   76885.2039  0.000002436096 
  130.37500  77869.5545   77961.6276   76924.2097  0.00000243468 
  130.50000  77593.2276   77899.5002   76960.5308  0.000002468991 
  130.62500  77703.8615   77852.7829   77000.2211  0.000002469026 
  130.75000  78013.4976   77823.7396   77037.175   0.000002448899 
  130.87500  77277.9941   77803.8438   77077.5519  0.000002494876 
  131.00000  77921.8167   77793.9746   77115.1405  0.000002444148 
  131.12500  77788.4847   77790.8482   77156.206   0.000002424062 
  131.25000  77696.5001   77793.9685   77194.431   0.000002398332 
  131.37500  77621.24     77803.1463   77236.1869  0.000002382452 
  131.50000  78036.1292   77816.5931   77275.0503  0.000002307087 
  131.62500  78307.1242   77836.0304   77317.4987  0.000002280595 
  131.75000  77937.4288   77859.1969   77357.0022  0.000002274475 
  131.87500  78000.73     77889.9379   77400.145   0.000002257578 
  132.00000  78570.0135   77924.0713   77440.2904  0.000002189115 
  132.12500  78777.3519   77968.1645   77484.1297  0.000002175348 
  132.25000  78749.1874   78016.4437   77524.9188  0.000002191698 
  132.37500  78534.8175   78078.2627   77569.4565  0.000002188571 
  132.50000  78575.7385   78145.3567   77610.8912  0.000002198102 
  132.62500  78874.0931   78230.2159   77656.1292  0.000002192566 
  132.75000  79118.6059   78320.7059   77698.2113  0.000002201645 
  132.87500  79658.3534   78432.3803   77744.1517  0.000002186702 
  133.00000  79923.8526   78547.678    77786.883   0.000002193111 
  133.12500  79747.5978   78684.0462   77833.5276  0.000002227568 
  133.25000  79995.4511   78817.2326   77876.9099  0.000002232176 
  133.37500  79814.7296   78963.5171   77924.2609  0.000002262005 
  133.50000  79867.2807   79093.249    77968.296   0.000002292685 
  133.62500  79353.9867   79219.5544   78016.3552  0.000002334052 
  133.75000  79543.088    79316.9741   78061.045   0.000002327948 
  133.87500  80209.923    79398.265    78109.8144  0.000002311863 
  134.00000  80448.234    79449.8733   78155.1607  0.00000198263 
  134.12500  79779.1159   79479.5283   78204.6422  0.00000171973 
  134.25000  79693.4277   79481.804    78250.6468  0.000001437196 
  134.37500  80445.3823   79457.9738   78300.8425  0.000001165256 
  134.50000  80931.7301   79415.9423   78347.5073  0.000000892958 
  134.62500  80718.2141   79356.8316   78398.4191  0.000000609895 
  134.75000  80779.5919   79297.8676   78445.7457  0.000000321606 

#==============================================================================
# start Validation Reply Form
#==============================================================================

_vrf_DIFF003_RietveldRB_NPD165K
;
PROBLEM: _diffrn_measurement_device_type is missing
RESPONSE: WOMBAT is a non-commercial diffractometer at ACNS-ANSTO.
;
_vrf_ATOM007_RietveldRB_NPD165K
;
PROBLEM: _atom_site_aniso_label is missing
RESPONSE: We did not conduct anisotropic refinement due to the lower resolution 
of our data.
;
_vrf_GEOM001_RietveldRB_NPD165K
;
PROBLEM: _geom_bond_atom_site_label_1 is missing
RESPONSE: Present in "Molecular geometry" block
;
_vrf_GEOM002_RietveldRB_NPD165K
;
PROBLEM: _geom_bond_atom_site_label_2 is missing
RESPONSE: Present in "Molecular geometry" block
;
_vrf_GEOM003_RietveldRB_NPD165K
;
PROBLEM: _geom_bond_distance is missing
RESPONSE: Present in "Molecular geometry" block
;
_vrf_GEOM006_RietveldRB_NPD165K
;
PROBLEM: _geom_angle_atom_site_label_2 is missing
RESPONSE: Present in "Molecular geometry" block
;
_vrf_GEOM007_RietveldRB_NPD165K
;
PROBLEM: _geom_angle_atom_site_label_3 is missing
RESPONSE: Present in "Molecular geometry" block
;
_vrf_GEOM008_RietveldRB_NPD165K
;
PROBLEM: _geom_angle is missing
RESPONSE: Present in "Molecular geometry" block
;
_vrf_PLAT373_RietveldRB_NPD165K
;
PROBLEM: Long   C(sp)-C(sp)   Bond  C2       - C3       .       1.53 Ang.  
RESPONSE: Molecule added as rigid body generated and optimized on Avogadro 
software, without further optimization during Rietveld refinement.
;
_vrf_PLAT041_RietveldRB_NPD165K
;
PROBLEM: Calc. and Reported SumFormula    Strings  Differ     Please Check 
RESPONSE: The difference arises from the highly symmetric molecule, described 
as half vs the complete molecule.
;
# end Validation Reply Form

data_Rietveld+RB_NPD200K
#==============================================================================
loop_
  _audit_conform_dict_name
  _audit_conform_dict_version
  _audit_conform_dict_location
     cif_core.dic .  ftp://ftp.iucr.org/pub/cif_core.dic
     cif_pd.dic . ftp://ftp.iucr.org/pub/cif_pd.dic

#==============================================================================
# CHEMICAL, STRUCTURAL AND CRYSTAL DATA
#==============================================================================

_pd_char_particle_morphology      ?

_chemical_name_systematic	 1,3-butadiyne
_chemical_name_common             Diacetylene
_chemical_formula_sum             'C4 H2'       
_chemical_formula_analytical      ?
_chemical_melting_point           ?
_chemical_compound_source         ?       # for minerals and 
                                          # natural products

# The following item identifies the program(s) used (if appropriate).
_computing_structure_solution     'FOX 2022.1'        

#==============================================================================
# Phase information
#==============================================================================

_pd_block_diffractogram_id        '200 K diacetylene'

_cell_length_a  9.3989(21)
_cell_length_b  6.2398(11)
_cell_length_c  5.7971(15)
_cell_angle_alpha  90
_cell_angle_beta   90
_cell_angle_gamma  90
_cell_volume  339.99(9)
_exptl_crystal_density_diffrn  0.9780
_symmetry_cell_setting  orthorhombic
_symmetry_space_group_name_H-M  'P n m a'
loop_
    _space_group_symop_id
    _space_group_symop_operation_xyz
     1  x,y,z
     2  1/2-x,1/2+y,1/2+z
     3  x,1/2-y,z
     4  1/2-x,-y,1/2+z
     5  -x,-y,-z
     6  1/2+x,1/2-y,1/2-z
     7  -x,1/2+y,-z
     8  1/2+x,y,1/2-z

_cell_measurement_temperature   200
_diffrn_ambient_temperature     200
_exptl_crystal_description   powder
_cell_formula_units_Z  4
_chemical_formula_weight  50.06

#==============================================================================
# ATOMIC COORDINATES AND DISPLACEMENT PARAMETERS
#==============================================================================

loop_ 
   _atom_site_label
   _atom_site_type_symbol
   _atom_site_fract_x
   _atom_site_fract_y
   _atom_site_fract_z
   _atom_site_occupancy
   _atom_site_adp_type
   _atom_site_U_iso_or_equiv
   _atom_site_site_symmetry_multiplicity
C1     C    0.24728     0.75000     0.22406     1.0000     Uiso 0.0681     4   
C2     C    0.17336     0.75000     0.39284     1.0000     Uiso 0.0681     4   
C3     C    0.07900     0.75000     0.60833     1.0000     Uiso 0.0681     4   
C4     C    0.00509     0.75000     0.77712     1.0000     Uiso 0.0681     4   
H5     H    -0.06050    0.75000     0.92690     1.0000     Uiso 0.0681     4   
H6     H    0.31287     0.75000     0.07428     1.0000     Uiso 0.0681     4  


#==============================================================================
# RIGID BODY DETAILS
#==============================================================================


# CIFX: Changed following block name from restr_rigid_body_[]

data_restr_rigid_body_[]_3

loop_
    _restr_rigid_body_id
    _restr_rigid_body_atom_site_label
    _restr_rigid_body_site_symmetry
    _restr_rigid_body_class_id
    _restr_rigid_body_details
       1 C1      1_555   1 ?
       2 C2      1_555   1 ?
       3 C3      1_555   1 ?
       4 C4      1_555   1 ?
       5 H5      1_555   1 ?
       6 H6      1_555   1 ?

loop_
    _restr_rigid_body_class_class_id
    _restr_rigid_body_class_details
    1
;
Vector rigid body with 6 atoms
Site symmetry @ origin: 1, multiplicity: 4
  No. Type     vx         vy         vz
  0    C     0.1161     1.5753    -1.1706
  1    C     0.0452     0.6138    -0.4561
  2    C    -0.0452    -0.6138     0.4561
  3    C    -0.1161    -1.5753     1.1706
  4    H    -0.1790    -2.4285     1.8046
  5    H     0.1790     2.4285    -1.8046

 Location:
names :       Pos x       Pos y       Pos z       Ori a       Ori i       
Ori j       Ori k        Frac
values:     0.12618     0.75000     0.50059    -0.86942     0.34740     
0.13652     0.32370     1.00000
esds  :     0.00186                 0.00272
 Thermal motion:
  names :        Uiso
  values:     0.06808
  esds  :     0.00227
;

loop_  
_atom_type_symbol 
_atom_type_number_in_cell
_atom_type_scat_Cromer_Mann_a1 
_atom_type_scat_Cromer_Mann_a2 
_atom_type_scat_Cromer_Mann_a3
_atom_type_scat_Cromer_Mann_a4 
_atom_type_scat_Cromer_Mann_b1 
_atom_type_scat_Cromer_Mann_b2
_atom_type_scat_Cromer_Mann_b3 
_atom_type_scat_Cromer_Mann_b4 
_atom_type_scat_Cromer_Mann_c
_atom_type_scat_length_neutron 
_atom_type_scat_source
C       16     2.31       1.02       1.5886     0.865      20.8439    10.2075   
0.5687     51.6512    0.2156     0.6647
;\      
https://raw.githubusercontent.com/AdvancedPhotonSource/GSAS-II/\
refs/heads/main/GSASII/atmdata.py
;
H       8      0.493      0.3229     0.1402     0.0408     10.5109    26.1257   
3.1424     57.7997    0.003      -0.374
;\      
https://raw.githubusercontent.com/AdvancedPhotonSource/GSAS-II/\
refs/heads/main/GSASII/atmdata.py
;

#==============================================================================
# MOLECULAR GEOMETRY
#==============================================================================

loop_
   _geom_bond_atom_site_label_1
   _geom_bond_atom_site_label_2
   _geom_bond_distance
   _geom_bond_site_symmetry_1
   _geom_bond_site_symmetry_2
   _geom_bond_publ_flag
  C1     C2     1.20004      1_555    1_555 yes
  C1     H6     1.06485      1_555    1_555 yes
  C2     C1     1.20004      1_555    1_555 yes
  C2     C3     1.5321       1_555    1_555 yes
  C3     C2     1.5321       1_555    1_555 yes
  C3     C4     1.20004      1_555    1_555 yes
  C4     C3     1.20004      1_555    1_555 yes
  C4     H5     1.06485      1_555    1_555 yes
  H5     C4     1.06485      1_555    1_555 yes
  H6     C1     1.06485      1_555    1_555 yes

loop_
   _geom_angle_atom_site_label_1
   _geom_angle_atom_site_label_2
   _geom_angle_atom_site_label_3
   _geom_angle
   _geom_angle_site_symmetry_1
   _geom_angle_site_symmetry_2
   _geom_angle_site_symmetry_3
   _geom_angle_publ_flag
  C2     C1     H6     180           1_555  1_555    1_555 yes
  C1     C2     C3     179.999       1_555  1_555    1_555 yes
  C2     C3     C4     179.999       1_555  1_555    1_555 yes
  C3     C4     H5     179.999       1_555  1_555    1_555 yes

#==============================================================================
# INSTRUMENT CHARACTERIZATION
#==============================================================================

_pd_instr_location 
;
Wombat High Intensity Powder Diffractometer at  OPAL facility, 
Bragg Institute, Australia
;
_pd_spec_mount_mode               transmission
_pd_spec_shape                    cylinder
_pd_calibration_special_details
;
verified from refinement of a pattern taken of a NIST LaB6 (SRM 660b) powder
;

_pd_instr_geometry 
;
Cylindrical gas-filled wire-array detector centred on sample illuminated by 
monochromatic neutrons with optional oscillating collimator in front of 
detector.
;
_computing_data_reduction 'Gumtree Wombat/Python routines'
_diffrn_radiation_probe neutron
_pd_instr_monochr_pre_spec              
 '113 reflection from Ge crystal, 115 cut'
_diffrn_radiation_wavelength            2.413
_computing_data_collection              
 'SICS Revision:e94ab1a Branch: RELEASE-3_6'
_pd_spec_special_details                'C4H2_3_warming200'
_pd_meas_datetime_initiated             2023-03-11T08:09:41
_pd_meas_info_author_name               None
_pd_meas_info_author_email              P13601
_pd_meas_info_author_phone              nil
_pd_instr_2theta_monochr_pre            90.006
_pd_instr_dist_spec/detc                728.0
_diffrn_source_power                    0.00

_pd_meas_scan_method              cont    

# Describe any processing performed on the data, prior to refinement.
# For example: a manual Lp correction or a precomputed absorption correction
_pd_proc_info_data_reduction 
;
Data normalised to 491065.000000 on bm1_counts with error propagation assuming 
counting statistics
;

#==============================================================================
# REFINEMENT DATA
#==============================================================================

_pd_proc_ls_profile_function
;
Finger-Cox-Jephcoat function parameters U, V, W, X, Y, SH/L:
  peak variance(Gauss) = Utan(Th)^2^+Vtan(Th)+W:
  peak HW(Lorentz) = X/cos(Th)+Ytan(Th); SH/L = S/L+H/L
  U, V, W in (centideg)^2^, X & Y in centideg
    3.5(30)e2, -94(4), 2.0(12)e2, 25.563, 0.000, 0.117,
;

_pd_proc_ls_background_function
;
Background function: "chebyschev-1" function with 4 terms:
    93031.615, -20563.744, 5676.192, 1259.938,  
;
_pd_proc_ls_pref_orient_corr
;
March-Dollase correction (Dollase, 1986): [010] refined to 0.935.
;

_pd_proc_ls_prof_R_factor       0.02363
_pd_proc_ls_prof_wR_factor      0.02896
_pd_proc_ls_prof_wR_expected    0.00796
_refine_ls_R_Fsqd_factor        0.20000

_pd_proc_info_datetime  2025-10-01T09:59
_pd_calc_method         "Rietveld Refinement"
_computing_structure_refinement
   "GSAS-II (Toby & Von Dreele, J. Appl. Cryst. 46, 544-549, 2013)"

_refine_ls_matrix_type  full
_refine_ls_number_parameters  11
_refine_ls_goodness_of_fit_all  3.658
_refine_ls_shift/su_max  0.2804

# OVERALL WEIGHTED R-FACTOR
_refine_ls_wR_factor_obs  0.02896

#==============================================================================
# STRUCTURE FACTOR TABLE
#==============================================================================

loop_
   _refln_index_h
   _refln_index_k
   _refln_index_l
   _refln_F_squared_meas
   _refln_F_squared_calc
   _refln_phase_calc
   _refln_d_spacing
1	0	1	14.601	8.3435	-180	4.93408
2	0	0	0.0227	0.009	-180	4.69943
0	1	1	0.0034	0.0004	180	4.24708
1	1	1	13.0033	8.1138	180	3.87029
2	1	0	39.2136	37.8018	0	3.75389
2	0	1	0.0036	0.0077	0	3.6506
2	1	1	31.8475	28.7975	-180	3.15096
0	2	0	49.7436	44.3323	180	3.11991
0	0	2	26.2906	23.4205	-180	2.89857
1	0	2	6.0108	2.2482	0	2.76984
3	0	1	0.5779	0.1921	0	2.75621
1	2	1	8.6696	6.3305	0	2.63697
2	2	0	0.0112	0.0068	0	2.59925
1	1	2	4.2245	2.0808	0	2.53163
3	1	1	0.2936	0.1413	-180	2.5212
2	0	2	0.0079	0.0016	180	2.46704
2	2	1	0.011	0.0058	180	2.37176
4	0	0	8.8546	6.4242	0	2.34972
2	1	2	4.2529	2.3063	0	2.29423
4	1	0	0.0099	0.0053	0	2.19897
4	0	1	18.8376	13.8125	0	2.17764
3	0	2	0.7171	1.0137	180	2.12764
0	2	2	11.6634	17.7699	0	2.12354
1	2	2	1.9071	1.7058	180	2.07133
3	2	1	0.1645	0.1458	180	2.06561
4	1	1	0.0118	0.0128	0	2.05603
3	1	2	0.9893	0.7896	0	2.01379
0	3	1	0.0002	0.0002	0	1.95775
2	2	2	0.0012	0.0012	0	1.93515
1	3	1	5.805	4.6709	0	1.91661
2	3	0	24.0237	21.7614	-180	1.90198
1	0	3	0.006	0.0053	0	1.89279
4	2	0	5.5073	4.8742	180	1.87694
0	1	3	0.0001	0	180	1.84589
4	0	2	18.4416	13.3248	-180	1.8253
1	1	3	0.0143	0.0142	0	1.81129
2	3	1	15.7418	16.5779	0	1.8072
5	0	1	2.7383	2.4535	0	1.78812
2	0	3	0.0035	0.0032	180	1.78719
4	2	1	11.6887	10.48	-180	1.78568
3	2	2	1.2198	0.7691	0	1.7578
4	1	2	0.0223	0.0134	180	1.75189
5	1	1	3.3029	2.6651	0	1.71893
2	1	3	8.41	6.7591	0	1.71811
1	3	2	2.3517	1.1978	-180	1.66322
3	3	1	0.155	0.0814	0	1.66025
3	0	3	3.2841	2.5668	-180	1.64469
1	2	3	0.0083	0.004	-180	1.61827
3	1	3	1.8308	2.2243	0	1.59038
2	3	2	1.0943	1.3277	-180	1.5902
5	0	2	6.2231	4.337	-180	1.57715
4	2	2	14.7819	10.1099	0	1.57548
6	0	0	0.0138	0.011	-180	1.56648
0	4	0	23.0642	19.3635	0	1.55996
4	3	0	0.0035	0.0031	180	1.55743
5	2	1	1.2774	1.8616	-180	1.55138
2	2	3	0.0015	0.0024	0	1.55077
5	1	2	1.7573	4.7609	180	1.52906
6	1	0	1.8099	5.1254	0	1.51933
6	0	1	0.0012	0.0046	0	1.51224
4	3	1	0.0019	0.0074	180	1.50409
4	0	3	13.0268	14.2409	0	1.4925
1	4	1	2.9758	2.765	-180	1.48739
3	3	2	0.4897	0.4545	-180	1.48732
2	4	0	0.0029	0.003	180	1.48052
6	1	1	1.4202	2.3253	180	1.4697
3	2	3	0.5527	1.9475	0	1.45491
4	1	3	0.0027	0.0078	0	1.45155
0	0	4	0.0037	0.0093	0	1.44929
2	4	1	0.0002	0.0025	0	1.43448
1	0	4	0.3673	4.1515	0	1.43236
0	3	3	0	0	0	1.41569
5	2	2	1.2583	3.2906	0	1.40753
1	3	3	0.0025	0.0082	180	1.3999
6	2	0	0.0026	0.0083	0	1.39993
1	1	4	1.1262	3.939	0	1.39605
2	0	4	0.0001	0.0003	180	1.38492
6	0	2	0.0001	0.0002	0	1.3781
0	4	2	4.3259	7.7615	-180	1.37366
4	3	2	0.0046	0.0077	0	1.37193
6	2	1	0.003	0.0035	-180	1.36081
1	4	2	0.6566	0.7451	0	1.35922
3	4	1	0.0585	0.0637	0	1.3576
5	3	1	1.4849	1.5342	180	1.35593
2	3	3	3.8173	3.891	-180	1.35552
2	1	4	4.7548	4.4072	180	1.35202
5	0	3	0.3791	0.3526	180	1.34741
4	2	3	11.6481	10.805	180	1.34637
6	1	2	0.1624	0.1494	0	1.34567
2	4	2	0.0021	0.0005	180	1.31849
5	1	3	1.2067	0.3045	-180	1.31706
3	0	4	4.2072	1.0439	-180	1.31536
0	2	4	0.0288	0.007	-180	1.31439
7	0	1	5.6347	1.3706	0	1.30807

_reflns_number_total  94
_reflns_limit_h_min  0
_reflns_limit_h_max  7
_reflns_limit_k_min  0
_reflns_limit_k_max  4
_reflns_limit_l_min  0
_reflns_limit_l_max  4
_reflns_d_resolution_low    4.934
_reflns_d_resolution_high   1.308


#==============================================================================
# POWDER DATA TABLE
#==============================================================================
 
_pd_meas_number_of_points  943

loop_
   _pd_meas_2theta_scan
   _pd_meas_intensity_total
   _pd_calc_intensity_total
   _pd_proc_intensity_bkg_calc
   _pd_proc_ls_weight
  17.00000   116753.7827  118060.9664  118011.6131 0.000000137479 
  17.12500   119785.1388  117991.2232  117941.0932 0.000000242999 
  17.25000   119305.6651  117926.8317  117875.9656 0.000000353192 
  17.37500   120221.6405  117857.0883  117805.376  0.000000450405 
  17.50000   119573.9003  117792.6739  117740.1846 0.000000557555 
  17.62500   118939.3726  117722.8808  117669.5265 0.000000672445 
  17.75000   119974.398   117658.4477  117604.2724 0.000000779269 
  17.87500   119275.4419  117588.8375  117533.547  0.000000919307 
  18.00000   119638.8998  117524.3922  117468.2314 0.000000908503 
  18.12500   119551.9483  117454.5848  117397.4398 0.000000915069 
  18.25000   119598.6274  117390.1316  117332.0637 0.000000922412 
  18.37500   119558.5721  117320.3054  117261.2072 0.000000927474 
  18.50000   120049.0486  117255.8783  117195.7718 0.000000924068 
  18.62500   120144.1849  117186.0534  117124.8516 0.000000925928 
  18.75000   120101.1463  117121.6029  117059.3579 0.000000934294 
  18.87500   120692.3563  117051.7871  116988.3752 0.000000934728 
  19.00000   120294.1519  116987.3487  116922.8244 0.00000095313 
  19.12500   119672.4438  116917.5832  116851.7804 0.000000972841 
  19.25000   119966.1538  116853.1653  116786.1735 0.000000973438 
  19.37500   120247.6438  116783.3941  116715.0695 0.000000979631 
  19.50000   119487.6816  116719.006   116649.4077 0.000000994778 
  19.62500   119630.1413  116649.2725  116578.2448 0.000000997843 
  19.75000   119255.0775  116584.9846  116512.5292 0.000001001576 
  19.87500   119387.0615  116515.4047  116441.3086 0.000000992494 
  20.00000   119194.8354  116451.139   116375.5403 0.000000982354 
  20.12500   119612.8917  116381.5439  116304.2632 0.000000961746 
  20.25000   118819.6259  116317.3154  116238.4433 0.000000957729 
  20.37500   118815.068   116247.8164  116167.111  0.00000095385 
  20.50000   118868.7381  116183.7449  116101.2406 0.000000947497 
  20.62500   118895.8198  116114.7246  116029.8542 0.000000932024 
  20.75000   118396.4698  116050.6808  115963.9345 0.000000932873 
  20.87500   118481.5562  115981.3632  115892.4952 0.000000928415 
  21.00000   117820.4492  115917.442   115826.5273 0.000000932741 
  21.12500   117971.2459  115848.2707  115755.0363 0.000000932112 
  21.25000   118257.7645  115784.4979  115689.0212 0.000000923318 
  21.37500   118501.8788  115715.5032  115617.4798 0.000000917173 
  21.50000   118028.7014  115651.9099  115551.4187 0.000000914318 
  21.62500   118887.78    115583.1282  115479.828  0.00000091146 
  21.75000   118379.4256  115519.7503  115413.722  0.000000927187 
  21.87500   118352.2059  115451.2255  115342.0833 0.000000937551 
  22.00000   118825.0784  115388.2372  115275.9335 0.000000940332 
  22.12500   117688.1436  115320.0238  115204.2479 0.000000962326 
  22.25000   118529.7679  115257.2227  115138.0554 0.000000969751 
  22.37500   118181.5824  115189.3858  115066.3242 0.000000996065 
  22.50000   117759.3718  115126.968   115000.0901 0.00000102484 
  22.62500   118229.095   115059.5897  114928.3145 0.000001020579 
  22.75000   117744.4027  114997.6403  114862.0399 0.000001032959 
  22.87500   117938.5684  114930.8243  114790.221  0.000001030305 
  23.00000   118589.1841  114869.4512  114723.9071 0.000001032646 
  23.12500   117508.6064  114803.33    114652.0462 0.000001058235 
  23.25000   117937.4781  114742.6721  114585.6941 0.000001049439 
  23.37500   117879.4298  114677.4174  114513.7923 0.000001044127 
  23.50000   117110.3506  114617.8414  114447.403  0.000001067339 
  23.62500   117360.8022  114553.6805  114375.4617 0.00000106801 
  23.75000   116655.9853  114495.0581  114309.0364 0.0000010832 
  23.87500   117755.5799  114432.2927  114237.0566 0.000001067782 
  24.00000   117280.4369  114375.1342  114170.5964 0.000001072143 
  24.12500   117674.3611  114314.1788  114098.5793 0.000001060754 
  24.25000   117617.5769  114258.935   114032.0853 0.000001069401 
  24.37500   117190.4692  114200.3688  113960.0323 0.000001082719 
  24.50000   116612.9397  114147.6776  113893.5056 0.000001087435 
  24.62500   116554.6343  114092.3315  113821.4178 0.000001093302 
  24.75000   116821.879   114043.121   113754.8595 0.000001086047 
  24.87500   117088.4522  113992.2219  113682.7381 0.000001076222 
  25.00000   116385.9578  113947.8856  113616.1494 0.000001087151 
  25.12500   116553.5579  113903.3097  113543.9955 0.000001089203 
  25.25000   117000.8835  113866.0203  113477.3774 0.000001081588 
  25.37500   116705.229   113830.7563  113405.1924 0.000001086396 
  25.50000   117153.3697  113804.0572  113338.5461 0.000001072321 
  25.62500   116623.2436  113783.1098  113266.331  0.000001077345 
  25.75000   116608.4371  113773.1099  113199.6576 0.000001068437 
  25.87500   117472.3781  113775.3955  113127.4138 0.000001048114 
  26.00000   116125.2536  113793.3881  113060.7143 0.00000106383 
  26.12500   116869.7125  113836.1107  112988.4429 0.000001048707 
  26.25000   116552.7361  113905.0233  112921.7185 0.000001051073 
  26.37500   117370.1971  114025.7702  112849.4207 0.000001031874 
  26.50000   117091.0933  114202.6785  112782.6725 0.000001032286 
  26.62500   117037.7199  114520.0289  112710.3496 0.000001037872 
  26.75000   117761.0038  115036.53    112643.5787 0.000001039855 
  26.87500   118430.9146  116078.7173  112571.2318 0.000001037412 
  27.00000   119596.3092  117844.6376  112504.4393 0.000001025278 
  27.12500   123952.8683  121139.0401  112432.0696 0.000000966269 
  27.25000   131341.9366  125878.7312  112365.2567 0.000000865778 
  27.37500   143050.9449  133533.9569  112292.8654 0.000000743616 
  27.50000   153344.5424  142289.0281  112226.0332 0.000000656185 
  27.62500   158525.5605  150676.1524  112153.6215 0.000000606758 
  27.75000   157242.9961  152068.0901  112086.771  0.000000605486 
  27.87500   145560.9017  143169.266   112014.3402 0.00000070214 
  28.00000   132659.7368  131670.6437  111947.4726 0.000000835318 
  28.12500   122579.4772  122508.3651  111875.0239 0.000000961894 
  28.25000   116554.7575  117839.1843  111808.1402 0.000001064246 
  28.37500   114069.7801  115406.4376  111735.6747 0.000001096815 
  28.50000   112529.6344  114303.5106  111668.7762 0.000001143023 
  28.62500   112480.5971  113604.7276  111596.2951 0.000001158579 
  28.75000   113191.8933  113165.394   111529.3828 0.000001163176 
  28.87500   112913.4725  112811.2204  111456.8874 0.000001182025 
  29.00000   113535.3792  112555.8269  111389.9624 0.000001185289 
  29.12500   113556.5673  112329.5843  111317.4539 0.000001188204 
  29.25000   113169.3578  112150.4423  111250.5173 0.000001194158 
  29.37500   113707.9901  111978.7192  111177.9968 0.000001194131 
  29.50000   113404.6327  111838.5423  111111.0497 0.000001200288 
  29.62500   113440.8323  111703.7883  111038.5186 0.000001200769 
  29.75000   113657.2716  111592.0069  110971.5621 0.000001201573 
  29.87500   113207.934   111481.0312  110899.0214 0.000001208918 
  30.00000   114437.6164  111385.8844  110832.0568 0.000001167882 
  30.12500   113742.7458  111289.095   110759.5077 0.000001182972 
  30.25000   114140.1028  111204.5382  110692.536  0.000001171941 
  30.37500   113792.1083  111117.2948  110619.9798 0.000001164939 
  30.50000   113900.888   111040.2248  110553.002  0.000001151515 
  30.62500   114081.5575  110960.0049  110480.4399 0.000001136632 
  30.75000   114617.4258  110888.6484  110413.4572 0.000001123092 
  30.87500   114300.3989  110813.9859  110340.8905 0.000001126158 
  31.00000   114616.7236  110747.3197  110273.904  0.000001094137 
  31.12500   114597.7796  110677.3929  110201.3337 0.0000011004 
  31.25000   114595.5138  110614.8775  110134.3445 0.000001106348 
  31.37500   114909.4636  110549.3042  110061.7719 0.000001104947 
  31.50000   114401.8131  110490.8034  109994.7812 0.000001117721 
  31.62500   114233.5948  110429.5532  109922.2075 0.000001113797 
  31.75000   115471.749   110375.0996  109855.2163 0.000001082871 
  31.87500   115374.2518  110318.4981  109782.6427 0.000001072921 
  32.00000   114645.5018  110268.6106  109715.6521 0.000001108464 
  32.12500   114500.1112  110217.312   109643.0798 0.000001090576 
  32.25000   115057.9588  110172.6702  109576.0911 0.000001073453 
  32.37500   115303.9748  110127.3129  109503.5213 0.000001071633 
  32.50000   114918.3363  110088.2801  109436.5354 0.000001087176 
  32.62500   114641.4889  110049.5026  109363.9693 0.000001103679 
  32.75000   114022.6785  110017.7559  109296.9874 0.0000011313 
  32.87500   114519.1384  109988.5768  109224.4263 0.000001142342 
  33.00000   114300.9405  109967.1354  109157.4494 0.000001175632 
  33.12500   115473.8254  109950.7427  109084.8944 0.000001171178 
  33.25000   114769.3346  109942.9373  109017.9238 0.000001217545 
  33.37500   115084.2962  109943.8758  108945.3761 0.00000123096 
  33.50000   115093.4881  109955.0902  108878.4128 0.000001247999 
  33.62500   115114.7804  109980.846   108805.8737 0.000001263519 
  33.75000   115710.4924  110019.9789  108738.9188 0.000001258989 
  33.87500   116222.667   110083.1191  108666.3894 0.000001256479 
  34.00000   115231.6103  110165.5093  108599.444  0.000001284732 
  34.12500   116399.9048  110288.4452  108526.9256 0.000001273753 
  34.25000   116421.1794  110442.5544  108459.9909 0.000001280819 
  34.37500   116785.8052  110668.8799  108387.4845 0.000001278583 
  34.50000   116871.7474  110953.4276  108320.5616 0.00000126791 
  34.62500   117553.2406  111381.8412  108248.0687 0.000001261075 
  34.75000   118885.6692  111954.6864  108181.1586 0.000001231688 
  34.87500   119844.7621  112932.9522  108108.6802 0.000001224292 
  35.00000   121769.9721  114507.9079  108041.7841 0.000001189994 
  35.12500   127051.7256  117718.2639  107969.3215 0.000001093645 
  35.25000   137447.0663  123226.7822  107902.4405 0.000000944992 
  35.37500   149499.7709  133253.2033  107829.9948 0.00000080807 
  35.50000   163384.1816  146172.7403  107763.13   0.000000684194 
  35.62500   175489.5175  161259.1769  107690.7025 0.00000059754 
  35.75000   178668.9545  168339.9023  107623.8551 0.000000574641 
  35.87500   175946.1723  161101.7134  107551.4469 0.000000584197 
  36.00000   164387.8547  146661.6253  107484.6179 0.000000656174 
  36.12500   143572.4391  134811.5134  107412.2303 0.000000842531 
  36.25000   129028.6296  131400.9356  107345.4208 0.000001015904 
  36.37500   130678.7503  136805.9805  107273.055  0.000000972002 
  36.50000   144097.9886  151220.4223  107206.2662 0.000000791005 
  36.62500   168617.7897  177202.4587  107133.9233 0.000000566046 
  36.75000   192621.4678  206969.3696  107067.1563 0.000000416071 
  36.87500   211942.9296  230916.9349  106994.8376 0.000000333308 
  37.00000   209071.0633  225820.6955  106928.0935 0.000000334763 
  37.12500   182484.1414  191945.9642  106855.8002 0.000000416231 
  37.25000   149941.1747  158840.5925  106789.08   0.000000578396 
  37.37500   123239.8331  134954.3644  106716.8133 0.000000825382 
  37.50000   109537.3781  123296.1206  106650.1183 0.000001018095 
  37.62500   105227.3428  117225.7844  106577.8794 0.000001093537 
  37.75000   104070.3689  114381.5748  106511.2105 0.00000112259 
  37.87500   104268.422   112525.5231  106439.0006 0.000001132178 
  38.00000   104747.363   111349.9794  106372.3591 0.000001138786 
  38.12500   106384.8152  110406.0349  106300.1794 0.000001123585 
  38.25000   106728.8114  109733.8574  106233.5663 0.000001141779 
  38.37500   106796.0771  109157.9857  106161.418  0.000001145107 
  38.50000   107145.1815  108729.0335  106094.8344 0.000001167315 
  38.62500   107754.2783  108345.8775  106022.7187 0.000001175255 
  38.75000   107952.2593  108049.7587  105956.1659 0.0000011883 
  38.87500   108996.1371  107774.4189  105884.084  0.000001183316 
  39.00000   109158.381   107553.9064  105817.5629 0.000001207506 
  39.12500   109784.74    107343.9225  105745.516  0.000001212769 
  39.25000   110694.3829  107171.7412  105679.0278 0.000001207938 
  39.37500   109961.2061  107004.4384  105607.0171 0.000001241102 
  39.50000   110414.1737  106864.9105  105540.5629 0.000001243317 
  39.62500   110396.1141  106727.8466  105468.5896 0.00000126156 
  39.75000   110629.4979  106611.6168  105402.1705 0.000001267663 
  39.87500   110912.0864  106495.9099  105330.2359 0.000001259733 
  40.00000   110990.7554  106397.4819  105263.853  0.000001273656 
  40.12500   111686.7635  106299.0356  105191.9582 0.000001254309 
  40.25000   111676.168   106215.1154  105125.6126 0.000001268601 
  40.37500   111496.4182  106131.2519  105053.7589 0.000001299611 
  40.50000   111356.1773  106060.0615  104987.4517 0.000001304498 
  40.62500   111790.7454  105989.507   104915.6402 0.000001293603 
  40.75000   111378.7491  105930.4541  104849.3726 0.000001305323 
  40.87500   111641.2426  105873.0761  104777.6046 0.000001310231 
  41.00000   111622.2054  105826.4569  104711.3776 0.000001303942 
  41.12500   111664.2147  105783.2162  104639.6542 0.000001312244 
  41.25000   110976.3921  105750.5047  104573.469  0.000001314647 
  41.37500   111454.6886  105723.6131  104501.7915 0.000001278462 
  41.50000   111549.9695  105707.5467  104435.6492 0.000001262444 
  41.62500   112114.3764  105700.8634  104364.0187 0.000001256641 
  41.75000   112058.6606  105706.0022  104297.9204 0.000001263498 
  41.87500   112225.2996  105725.8103  104226.3382 0.000001268952 
  42.00000   112829.4852  105759.5147  104160.285  0.000001269174 
  42.12500   112829.7459  105815.9662  104088.7522 0.000001269114 
  42.25000   112823.9408  105890.6634  104022.7452 0.000001269954 
  42.37500   112249.8449  106000.5249  103951.2631 0.00000130884 
  42.50000   112425.3797  106135.5025  103885.3034 0.000001312134 
  42.62500   112907.5913  106327.6338  103813.8732 0.000001284149 
  42.75000   112554.2283  106559.0065  103747.962  0.000001270687 
  42.87500   113768.572   106886.1393  103676.5848 0.000001238017 
  43.00000   113509.7911  107281.5388  103610.7232 0.000001236781 
  43.12500   112988.8689  107848.0497  103539.4003 0.000001246127 
  43.25000   113746.3466  108548.4564  103473.5893 0.000001233923 
  43.37500   113723.9964  109588.9066  103402.3219 0.000001233484 
  43.50000   113712.9035  110957.3655  103336.5626 0.000001251975 
  43.62500   116008.6346  113252.6377  103265.3519 0.000001233181 
  43.75000   116305.6317  116941.7879  103199.6456 0.000001256961 
  43.87500   120795.5495  124696.6986  103128.4928 0.000001188169 
  44.00000   133453.9766  138574.5934  103062.8404 0.000000989015 
  44.12500   159626.2732  164861.3446  102991.7467 0.000000714021 
  44.25000   197442.0024  198883.7455  102926.1494 0.000000471952 
  44.37500   228606.1039  235248.0837  102855.116  0.000000350576 
  44.50000   235576.6653  251164.7896  102789.575  0.000000326681 
  44.62500   231510.5548  237396.8799  102718.6031 0.000000333204 
  44.75000   219564.1447  216577.0187  102653.1193 0.000000353687 
  44.87500   207555.0313  200480.1425  102582.2101 0.000000384291 
  45.00000   196105.0861  185221.7479  102516.7849 0.000000416883 
  45.12500   180076.611   161283.4691  102445.9396 0.000000478785 
  45.25000   147365.9022  140377.8277  102380.5738 0.000000673583 
  45.37500   119162.7624  124881.7818  102309.7937 0.000001002931 
  45.50000   106693.2912  116718.4402  102244.4886 0.000001265282 
  45.62500   101255.7895  112048.3836  102173.7747 0.000001381095 
  45.75000   100233.0951  109672.3015  102108.5314 0.000001351286 
  45.87500   99609.5881   108042.2707  102037.8851 0.000001339283 
  46.00000   99423.9059   106978.1245  101972.7047 0.000001314743 
  46.12500   99414.8386   106108.1338  101902.1271 0.000001320799 
  46.25000   100307.8393  105481.8934  101837.0107 0.000001318583 
  46.37500   101000.7     104939.8235  101766.503  0.00000131239 
  46.50000   101732.2722  104533.2407  101701.4517 0.000001289325 
  46.62500   101837.4979  104170.3881  101631.0152 0.000001306992 
  46.75000   101826.7235  103892.4142  101566.0301 0.000001368322 
  46.87500   102505.6856  103641.9512  101495.6659 0.000001387804 
  47.00000   102209.0516  103451.1397  101430.7481 0.000001443126 
  47.12500   103056.6818  103284.2695  101360.4574 0.000001425611 
  47.25000   103340.1742  103166.1963  101295.6081 0.000001440517 
  47.37500   103603.692   103079.6638  101225.3922 0.000001440857 
  47.50000   103987.2064  103044.2055  101160.6124 0.000001436363 
  47.62500   103939.8409  103068.7883  101090.4725 0.000001453825 
  47.75000   104432.4975  103179.986   101025.7634 0.000001439617 
  47.87500   105188.2803  103482.8801  100955.7006 0.00000144509 
  48.00000   105786.4454  104124.8218  100891.0632 0.000001442703 
  48.12500   106787.0266  105659.9748  100821.0788 0.000001423066 
  48.25000   109816.7436  108440.0091  100756.5143 0.000001345726 
  48.37500   113346.8167  113322.37    100686.6094 0.00000125142 
  48.50000   116559.7287  118680.1405  100622.119  0.000001173612 
  48.62500   116950.9542  122405.2984  100552.2949 0.000001161675 
  48.75000   117108.1841  120761.846   100487.8795 0.000001173157 
  48.87500   113932.9872  114745.2326  100418.1374 0.000001222876 
  49.00000   109598.831   109351.6956  100353.7982 0.000001317006 
  49.12500   106961.2063  105467.7924  100284.1393 0.000001369166 
  49.25000   104773.3636  103511.7214  100219.8775 0.000001433904 
  49.37500   103938.35    102436.7555  100150.3029 0.000001480538 
  49.50000   103321.4052  101899.5435  100086.1195 0.000001511972 
  49.62500   104110.4304  101528.3141  100016.6305 0.000001488761 
  49.75000   103963.5231  101281.8129  99952.5267  0.000001488787 
  49.87500   103078.3466  101077.8308  99883.1245  0.000001524404 
  50.00000   102898.8805  100932.1021  99819.1013  0.000001528983 
  50.12500   103485.5223  100813.4712  99749.7871  0.000001517094 
  50.25000   102818.6088  100743.0988  99685.8458  0.000001539648 
  50.37500   102759.0663  100732.4373  99616.6207  0.000001546188 
  50.50000   103581.5562  100841.0546  99552.7622  0.000001548848 
  50.62500   103798.533   101206.5253  99483.6276  0.000001562343 
  50.75000   105827.9205  101885.0324  99419.8531  0.000001519129 
  50.87500   107338.8295  102956.0427  99350.8101  0.000001480561 
  51.00000   109680.1036  103812.4876  99287.1207  0.000001427702 
  51.12500   110760.9125  103697.0962  99218.1704  0.000001414372 
  51.25000   109820.4347  102731.9948  99154.5673  0.000001434657 
  51.37500   107472.8107  101583.9288  99085.7111  0.000001497138 
  51.50000   105181.4011  100762.6768  99022.1953  0.000001554469 
  51.62500   103645.6711  100197.9664  98953.4342  0.000001594484 
  51.75000   102331.2389  99898.62     98890.0069  0.000001629222 
  51.87500   102178.7466  99708.9403   98821.3423  0.000001624473 
  52.00000   101755.9537  99598.4584   98758.0045  0.000001639543 
  52.12500   102001.5108  99517.3899   98689.4375  0.000001614178 
  52.25000   101088.9584  99467.4242   98626.1903  0.000001639489 
  52.37500   100872.7979  99437.3493   98557.7222  0.000001635692 
  52.50000   100988.4963  99433.4985   98494.5668  0.00000162423 
  52.62500   101031.8936  99460.8984   98426.1987  0.000001617899 
  52.75000   101335.0005  99524.6666   98363.1362  0.000001587537 
  52.87500   101037.2642  99654.1402   98294.8693  0.000001565926 
  53.00000   100465.0599  99864.3572   98231.9008  0.000001563509 
  53.12500   100855.1     100289.0755  98163.7364  0.000001536579 
  53.25000   100724.3314  101092.4525  98100.863   0.000001515615 
  53.37500   102364.2612  102954.6031  98032.8022  0.000001440623 
  53.50000   105880.701   106304.6432  97970.025   0.000001339475 
  53.62500   112477.9551  112183.0996  97902.069   0.000001182474 
  53.75000   121494.27    118707.4455  97839.3892  0.000001019379 
  53.87500   126565.4113  122545.0644  97771.5393  0.000000948858 
  54.00000   124664.9841  119315.7096  97708.958   0.000000994593 
  54.12500   119028.1906  112185.8077  97641.2153  0.00000110436 
  54.25000   111170.198   106474.1357  97578.7335  0.000001277778 
  54.37500   105004.7849  102533.0033  97511.0992  0.000001452529 
  54.50000   101053.0757  100593.1941  97448.7181  0.000001601356 
  54.62500   100417.2184  99532.7695   97381.1935  0.000001675343 
  54.75000   99559.6682   98998.5831   97318.9142  0.000001708393 
  54.87500   99344.0308   98625.9302   97251.5005  0.000001741072 
  55.00000   99687.9121   98379.4722   97189.324   0.000001739729 
  55.12500   99220.3702   98180.1712   97122.0224  0.000001768192 
  55.25000   98875.76     98043.8051   97059.9499  0.000001799537 
  55.37500   99267.2202   97941.1552   96992.7615  0.000001805617 
  55.50000   98907.0438   97891.6603   96930.7942  0.000001814892 
  55.62500   99293.6393   97912.6402   96863.7203  0.000001792892 
  55.75000   99995.9284   98066.6747   96801.8592  0.000001800837 
  55.87500   100086.7364  98529.5407   96734.901   0.000001782162 
  56.00000   101969.9676  99408.9813   96673.1472  0.000001715258 
  56.12500   104771.7101  100936.3199  96606.3058  0.000001619584 
  56.25000   108114.3632  102548.9649  96544.6605  0.00000151337 
  56.37500   108839.9453  103318.2551  96477.9373  0.000001475675 
  56.50000   106985.2304  102365.9144  96416.4015  0.000001497976 
  56.62500   104625.7169  100546.5865  96349.7975  0.000001538214 
  56.75000   101165.5198  99035.0191   96288.3724  0.000001630251 
  56.87500   99241.296    97902.6544   96221.889   0.000001686361 
  57.00000   98618.0389   97282.7938   96160.5756  0.000001704191 
  57.12500   97787.0234   96897.2851   96094.2139  0.000001724696 
  57.25000   97452.7698   96676.7894   96033.0134  0.000001729832 
  57.37500   97629.0509   96506.3247   95966.7746  0.000001693258 
  57.50000   97622.5171   96380.5937   95905.6881  0.000001684148 
  57.62500   97359.6544   96263.6949   95839.5734  0.000001685705 
  57.75000   97209.7333   96167.4205   95778.6021  0.000001677796 
  57.87500   97361.6883   96071.864    95712.6126  0.000001663228 
  58.00000   97523.8795   95989.3012   95651.7575  0.000001654936 
  58.12500   97272.6409   95904.0805   95585.8946  0.000001654937 
  58.25000   97502.4926   95828.6438   95525.1569  0.000001641623 
  58.37500   97386.3404   95750.0884   95459.4216  0.000001651746 
  58.50000   96802.2267   95680.1455   95398.8023  0.000001672727 
  58.62500   97773.4371   95606.7678   95333.1961  0.000001645912 
  58.75000   97107.9658   95540.9625   95272.6963  0.000001653664 
  58.87500   96880.677    95471.5568   95207.2201  0.000001652298 
  59.00000   96149.0395   95409.1375   95146.8411  0.000001682827 
  59.12500   96632.0506   95343.29     95081.4962  0.00000167139 
  59.25000   96252.2531   95284.2082   95021.239   0.000001702334 
  59.37500   96637.6085   95222.2042   94956.0266  0.000001726328 
  59.50000   96288.2323   95167.0566   94895.8923  0.000001769298 
  59.62500   96562.2454   95109.985    94830.8137  0.000001782945 
  59.75000   95715.956    95060.3273   94770.8033  0.000001850349 
  59.87500   95452.2898   95010.762    94705.8597  0.000001882303 
  60.00000   95117.4291   94970.2705   94645.9744  0.000001939624 
  60.12500   95815.118    94934.5346   94581.1669  0.000001934048 
  60.25000   95269.9776   94912.6767   94521.4079  0.000001989659 
  60.37500   95085.2345   94908.7584   94456.7378  0.000001979088 
  60.50000   95783.3537   94939.2688   94397.1061  0.000001909638 
  60.62500   95549.8354   95051.1702   94332.5745  0.000001945395 
  60.75000   95765.9372   95303.047    94273.0712  0.000001916622 
  60.87500   95810.1685   95852.0913   94208.6794  0.000001894847 
  61.00000   95927.6674   96664.9801   94149.3057  0.000001829668 
  61.12500   97112.6834   97699.1036   94085.0549  0.000001746595 
  61.25000   97110.4452   98221.6712   94025.8118  0.000001717683 
  61.37500   98845.2629   97709.7125   93961.7031  0.000001678262 
  61.50000   98087.4838   96677.3771   93902.5919  0.000001738546 
  61.62500   96198.5424   95656.1452   93838.6266  0.000001776766 
  61.75000   95953.0447   95018.3276   93779.6483  0.000001754395 
  61.87500   95288.7924   94630.8987   93715.8275  0.000001780054 
  62.00000   95298.7231   94460.6115   93656.9832  0.000001764605 
  62.12500   95409.0584   94405.192    93593.3082  0.00000172267 
  62.25000   95351.0889   94469.8207   93534.599   0.000001688505 
  62.37500   95373.1778   94741.992    93471.071   0.000001647713 
  62.50000   96596.1959   95306.6177   93412.498   0.000001569063 
  62.62500   97441.0516   96376.3653   93349.1182  0.000001541819 
  62.75000   98587.7109   97704.5589   93290.6825  0.000001521292 
  62.87500   99808.2724   98897.0817   93227.4521  0.000001506267 
  63.00000   100845.6091  98806.227    93169.1549  0.000001527022 
  63.12500   99708.5445   97446.9824   93106.0751  0.000001604831 
  63.25000   98268.2077   95995.1365   93047.9175  0.000001649137 
  63.37500   97332.1224   94797.9884   92984.9894  0.000001735502 
  63.50000   97020.2617   94108.5607   92926.9725  0.000001767047 
  63.62500   96374.2513   93685.883    92864.1974  0.000001805986 
  63.75000   96477.5819   93461.5436   92806.3223  0.000001809077 
  63.87500   96313.8073   93302.1329   92743.7015  0.000001816497 
  64.00000   95458.6194   93191.5144   92685.9692  0.000001831063 
  64.12500   95718.6967   93093.0161   92623.5038  0.000001817466 
  64.25000   95748.4664   93015.0669   92565.9155  0.000001827664 
  64.37500   94674.1901   92941.0484   92503.6067  0.000001877034 
  64.50000   95474.8484   92880.5714   92446.1636  0.000001845649 
  64.62500   95175.1587   92822.5049   92384.0126  0.000001843425 
  64.75000   94705.0519   92775.4215   92326.7157  0.000001839313 
  64.87500   94823.4468   92731.6068   92264.7237  0.000001816772 
  65.00000   94856.3491   92698.3845   92207.5741  0.000001818665 
  65.12500   94838.6794   92671.4459   92145.7423  0.000001806907 
  65.25000   94166.011    92656.7041   92088.7412  0.000001823926 
  65.37500   94302.3071   92654.7108   92027.0709  0.000001810643 
  65.50000   94117.3398   92669.8819   91970.2194  0.000001790176 
  65.62500   94568.254    92711.9193   91908.7117  0.000001792469 
  65.75000   94741.2608   92785.5127   91852.0108  0.000001784107 
  65.87500   94103.0788   92928.8997   91790.6669  0.000001801706 
  66.00000   93936.052    93175.9792   91734.1179  0.000001802282 
  66.12500   93648.4916   93713.4981   91672.939   0.000001816639 
  66.25000   94450.9342   94708.2376   91616.5429  0.00000179958 
  66.37500   96630.9279   96693.9519   91555.5303  0.000001715299 
  66.50000   101349.2231  99562.2561   91499.2881  0.000001589083 
  66.62500   107092.1124  103373.7673  91438.443   0.000001442707 
  66.75000   110435.8291  105943.7887  91382.3559  0.000001381935 
  66.87500   110099.6758  105280.1608  91321.6794  0.000001392537 
  67.00000   105859.9854  102077.4561  91265.7486  0.000001507502 
  67.12500   100397.8537  98351.6265   91205.242   0.0000016715 
  67.25000   96210.714    95803.6764   91149.4685  0.000001813134 
  67.37500   93670.1195   94149.0675   91089.1329  0.00000192047 
  67.50000   92711.5414   93371.6494   91033.5179  0.000001951186 
  67.62500   92721.5819   93003.0526   90973.3546  0.000001958121 
  67.75000   91957.5702   92914.6865   90917.8992  0.000001983786 
  67.87500   92188.8714   93035.8829   90857.9093  0.000001970763 
  68.00000   92503.9908   93425.465    90802.6146  0.000001987793 
  68.12500   93337.089    94407.1864   90742.7994  0.000001966599 
  68.25000   95123.9391   96227.4488   90687.6664  0.00000191155 
  68.37500   97549.4237   99651.3651   90628.0271  0.000001839647 
  68.50000   99875.4482   104176.2888  90573.057   0.000001789749 
  68.62500   102046.115   109367.981   90513.5948  0.000001726814 
  68.75000   103364.7062  111678.102   90458.7887  0.000001689214 
  68.87500   101596.6262  109101.5999  90399.5048  0.000001746851 
  69.00000   97160.9553   104093.8348  90344.8638  0.000001870283 
  69.12500   93961.9575   99002.5877   90285.7594  0.000001967566 
  69.25000   91931.6645   95681.8756   90231.2847  0.000002025796 
  69.37500   89762.6772   93534.6333   90172.3609  0.000002071991 
  69.50000   89400.7033   92461.9513   90118.0536  0.000002061918 
  69.62500   89670.9174   91829.9606   90059.3117  0.000002047038 
  69.75000   89912.2009   91487.9385   90005.1728  0.000002024361 
  69.87500   89697.4179   91255.5244   89946.614   0.00000202186 
  70.00000   89802.2359   91137.311    89892.6447  0.000002027729 
  70.12500   90351.5275   91133.0722   89834.2702  0.000002009727 
  70.25000   90349.9631   91299.1633   89780.4715  0.000002013881 
  70.37500   91668.9247   91742.0129   89722.2826  0.000001955467 
  70.50000   93033.2883   92419.0317   89668.6557  0.000001901014 
  70.62500   94315.7897   93298.1181   89610.6534  0.000001829546 
  70.75000   94950.1598   93815.4113   89557.1995  0.000001774504 
  70.87500   94864.2004   93532.0697   89499.3851  0.000001749871 
  71.00000   93633.4999   92686.6546   89446.1052  0.00000176705 
  71.12500   92560.1308   91678.7198   89388.4799  0.000001772054 
  71.25000   90969.05     90927.4607   89335.3751  0.000001811647 
  71.37500   90587.8958   90374.2326   89277.9402  0.000001811026 
  71.50000   89524.3761   90052.9024   89225.0116  0.0000018164 
  71.62500   89471.5252   89830.6364   89167.7682  0.000001837639 
  71.75000   88694.5618   89689.919    89115.017   0.000001869921 
  71.87500   89560.3044   89574.9761   89057.9663  0.000001852539 
  72.00000   89984.6148   89489.7456   89005.3936  0.000001862913 
  72.12500   89360.7394   89413.815    88948.5368  0.000001920503 
  72.25000   89352.0772   89358.3863   88896.1436  0.000001948549 
  72.37500   89067.8985   89320.1522   88839.482   0.000001950199 
  72.50000   89644.7648   89319.1456   88787.2695  0.000001954794 
  72.62500   89182.6325   89382.2567   88730.8043  0.000002001085 
  72.75000   89578.0827   89526.5787   88678.7735  0.000001978756 
  72.87500   90241.9031   89783.5898   88622.5058  0.000001966559 
  73.00000   90790.1263   90061.3791   88570.658   0.000001956353 
  73.12500   90972.2107   90227.3679   88514.589   0.000001971285 
  73.25000   91017.5714   90082.4466   88462.9252  0.000001960538 
  73.37500   90013.3072   89692.9906   88407.0562  0.000002052771 
  73.50000   89649.4582   89315.9138   88355.5775  0.000002092026 
  73.62500   88912.7395   88994.0928   88299.9097  0.000002159794 
  73.75000   88373.832    88789.4009   88248.6172  0.000002207444 
  73.87500   88132.6725   88643.0146   88193.1517  0.000002219893 
  74.00000   87996.2217   88549.5781   88142.0466  0.000002222276 
  74.12500   88539.0432   88471.5065   88086.7847  0.000002183197 
  74.25000   88890.3125   88410.4342   88035.8681  0.000002184631 
  74.37500   88365.7262   88350.3257   87980.8109  0.000002228502 
  74.50000   88446.3581   88300.0207   87930.0838  0.000002248408 
  74.62500   88494.2156   88249.4055   87875.2326  0.00000223118 
  74.75000   88601.4979   88205.874    87824.6962  0.000002240272 
  74.87500   88344.9962   88161.9979   87770.0522  0.000002230859 
  75.00000   87944.4801   88124.539    87719.7076  0.000002237477 
  75.12500   87800.1507   88087.4218   87665.272   0.00000225415 
  75.25000   87908.0098   88056.6388   87615.1203  0.000002225886 
  75.37500   87470.8602   88027.5248   87560.8943  0.000002218442 
  75.50000   87593.6202   88005.1288   87510.9366  0.000002195787 
  75.62500   87973.6116   87986.5584   87456.9213  0.000002170291 
  75.75000   87576.9506   87975.6929   87407.1588  0.000002181059 
  75.87500   87747.625    87972.3099   87353.3555  0.000002124861 
  76.00000   87719.8935   87978.8752   87303.7892  0.000002077353 
  76.12500   87670.7287   87999.4368   87250.1992  0.000002052226 
  76.25000   88010.0612   88034.5626   87200.8302  0.000002021979 
  76.37500   87922.517    88096.3304   87147.4545  0.000002021913 
  76.50000   87932.7773   88184.6875   87098.284   0.000002016369 
  76.62500   88121.431    88335.2691   87045.124   0.000001988205 
  76.75000   88943.1444   88565.5641   86996.153   0.000001938269 
  76.87500   88901.3245   89007.1139   86943.2098  0.000001958156 
  77.00000   90303.6572   89734.9241   86894.4395  0.000001939683 
  77.12500   91889.2703   91070.4603   86841.7143  0.000001899349 
  77.25000   95164.0905   92934.3717   86793.1459  0.000001802266 
  77.37500   98554.3846   95533.5086   86740.6398  0.000001707766 
  77.50000   101889.0465  97910.7511   86692.2743  0.000001628906 
  77.62500   103878.7715  99371.523    86639.9887  0.000001578765 
  77.75000   103796.2888  99661.4627   86591.8271  0.000001575877 
  77.87500   104047.2038  100424.9892  86539.7631  0.000001587796 
  78.00000   103726.8531  102633.4476  86491.8068  0.000001615913 
  78.12500   104782.6087  106406.2666  86439.9656  0.000001579461 
  78.25000   106960.7174  109267.5772  86392.2155  0.000001523674 
  78.37500   108738.595   108621.8494  86340.5983  0.000001479755 
  78.50000   107028.4438  104519.2553  86293.0555  0.000001512563 
  78.62500   102570.0107  99109.3627   86241.6636  0.000001634213 
  78.75000   97026.7224   94978.4843   86194.3293  0.000001801799 
  78.87500   93115.1929   92007.3791   86143.1638  0.000001930414 
  79.00000   90642.6772   90544.8073   86096.0391  0.000002013965 
  79.12500   89776.3571   90004.8991   86045.1012  0.000002030933 
  79.25000   89084.3186   90168.9591   85998.1872  0.000002051749 
  79.37500   89967.3146   90742.3584   85947.4782  0.000002010728 
  79.50000   90758.3428   91225.2285   85900.7759  0.000001956838 
  79.62500   90277.1205   91105.8197   85850.297   0.000001983659 
  79.75000   90318.3103   90305.5852   85803.8076  0.000001979286 
  79.87500   89620.3336   89189.1732   85753.5599  0.000002016515 
  80.00000   89761.9664   88289.2871   85707.2846  0.000002004026 
  80.12500   89379.9036   87585.9502   85657.2694  0.000002015764 
  80.25000   88881.4097   87170.167    85611.2092  0.000002010039 
  80.37500   88469.2834   86899.0855   85561.4276  0.000002021631 
  80.50000   88940.8915   86749.9879   85515.5837  0.000001998165 
  80.62500   88423.7029   86651.1553   85466.037   0.000002008761 
  80.75000   88547.093    86596.7027   85420.4104  0.000001961415 
  80.87500   88583.5305   86568.43     85371.0997  0.000001917949 
  81.00000   88265.8192   86569.2893   85325.6916  0.000001913423 
  81.12500   88591.4151   86602.8258   85276.6182  0.000001866676 
  81.25000   88557.4551   86672.648    85231.4297  0.000001836344 
  81.37500   87724.9852   86813.1376   85182.5948  0.000001860022 
  81.50000   87860.2104   87047.2963   85137.6269  0.000001867241 
  81.62500   88628.1885   87509.9283   85089.0317  0.000001867757 
  81.75000   88704.0563   88264.18     85044.2856  0.000001917478 
  81.87500   91324.7369   89603.0423   84995.9313  0.000001867965 
  82.00000   94548.9912   91396.2993   84951.4081  0.0000018067 
  82.12500   98399.9776   93772.962    84903.2959  0.000001752848 
  82.25000   101501.6632  95763.5044   84858.9968  0.000001695143 
  82.37500   101998.1129  96591.3075   84811.1278  0.000001702274 
  82.50000   100457.4971  95931.7374   84767.0538  0.000001741321 
  82.62500   98401.1854   94960.7962   84719.4294  0.000001804194 
  82.75000   96102.4218   95078.4916   84675.5816  0.000001878503 
  82.87500   96689.0392   97164.7435   84628.2029  0.000001842354 
  83.00000   100658.1842  101159.2111  84584.5825  0.000001700163 
  83.12500   103953.7154  107182.4977  84537.4506  0.000001609018 
  83.25000   107934.196   112545.1955  84494.0587  0.000001520678 
  83.37500   108519.1095  114634.9243  84447.175   0.000001510393 
  83.50000   106132.6334  111506.1186  84404.0126  0.000001605963 
  83.62500   101504.0057  105235.2457  84357.3782  0.000001760743 
  83.75000   96188.1995   99699.4569   84314.4465  0.000001948813 
  83.87500   93520.3031   95547.3404   84268.0626  0.00000205778 
  84.00000   92171.4843   93807.9538   84225.3627  0.000002098066 
  84.12500   94227.7638   94091.8385   84179.2306  0.000002006508 
  84.25000   97852.259    96008.9149   84136.7636  0.000001864256 
  84.37500   102171.0524  99149.4688   84090.8843  0.000001734871 
  84.50000   106101.4119  101788.9372  84048.6514  0.000001615464 
  84.62500   105178.9076  102412.2443  84003.0263  0.00000163826 
  84.75000   103202.8103  100189.1009  83961.0285  0.000001679243 
  84.87500   97750.7729   96217.5669   83915.6587  0.000001846871 
  85.00000   93212.4722   92659.8412   83873.8971  0.000002004014 
  85.12500   88747.4202   89686.9627   83828.7839  0.000002158476 
  85.25000   86389.0502   87847.9911   83787.2597  0.000002239414 
  85.37500   85293.4629   86631.1711   83742.4041  0.000002276637 
  85.50000   84661.6832   85981.5215   83701.1184  0.00000229883 
  85.62500   84725.7032   85583.5509   83656.5218  0.000002286554 
  85.75000   84699.0767   85393.938    83615.4757  0.000002293742 
  85.87500   85249.3607   85327.2179   83571.1393  0.000002255697 
  86.00000   86138.4723   85363.138    83530.3338  0.000002209907 
  86.12500   86936.6165   85453.2825   83486.2587  0.000002175807 
  86.25000   86968.8042   85487.3258   83445.6951  0.000002185278 
  86.37500   87601.045    85353.779    83401.8825  0.000002121932 
  86.50000   86708.1521   85086.9377   83361.5618  0.000002143056 
  86.62500   86294.5151   84759.2674   83318.013   0.000002155266 
  86.75000   85228.5939   84494.1459   83277.9363  0.00000222478 
  86.87500   84858.4079   84275.4041   83234.6525  0.00000225141 
  87.00000   84611.952    84135.8245   83194.8209  0.000002273574 
  87.12500   84760.4555   84038.6427   83151.8033  0.000002276368 
  87.25000   84272.8967   83985.8409   83112.2179  0.000002297125 
  87.37500   84802.2465   83959.5374   83069.4677  0.000002319241 
  87.50000   85210.9704   83961.8587   83030.1297  0.000002322626 
  87.62500   84271.5483   83998.8251   82987.648   0.00000236918 
  87.75000   84426.4348   84080.3852   82948.5585  0.000002361477 
  87.87500   84303.3354   84259.7486   82906.3466  0.00000236639 
  88.00000   84469.902    84579.5794   82867.5067  0.000002342383 
  88.12500   85227.6994   85222.8548   82825.5657  0.000002310749 
  88.25000   86666.7393   86241.5223   82786.9765  0.000002214701 
  88.37500   88436.1405   87946.4391   82745.3078  0.000002139848 
  88.50000   91303.8572   90068.4538   82706.9703  0.000002014523 
  88.62500   93983.1978   92616.4776   82665.575   0.000001931261 
  88.75000   95976.7013   94383.8529   82627.4905  0.000001859164 
  88.87500   96967.7767   94492.155    82586.3697  0.000001814278 
  89.00000   94951.8465   92817.2324   82548.5392  0.000001886792 
  89.12500   92254.4088   90191.2959   82507.6943  0.000001974365 
  89.25000   88602.3727   87911.9082   82470.1189  0.000002133325 
  89.37500   86342.2403   86013.1986   82429.551   0.000002227424 
  89.50000   85338.1987   84825.6154   82392.2319  0.000002265971 
  89.62500   84007.23     84022.5579   82351.9421  0.000002324279 
  89.75000   83530.2643   83574.7957   82314.8804  0.000002351018 
  89.87500   83183.278    83270.0961   82274.87    0.000002389247 
  90.00000   83322.4684   83078.1252   82238.0668  0.000002394998 
  90.12500   83703.2633   82921.7084   82198.337   0.000002376783 
  90.25000   83515.8194   82805.4772   82161.7933  0.000002394173 
  90.37500   83520.0223   82699.5722   82122.3454  0.000002400658 
  90.50000   83895.8595   82615.2438   82086.0624  0.000002384278 
  90.62500   83506.5947   82535.0192   82046.8975  0.000002422915 
  90.75000   83030.8738   82469.2175   82010.8764  0.000002433262 
  90.87500   83321.2133   82405.3548   81971.9957  0.000002391433 
  91.00000   82830.9111   82352.3734   81936.2374  0.000002364405 
  91.12500   83193.4777   82300.9031   81897.6422  0.000002344476 
  91.25000   82886.3908   82258.7816   81862.148   0.000002331439 
  91.37500   83982.3155   82219.5247   81823.8393  0.000002283197 
  91.50000   83032.9547   82190.6792   81788.6103  0.000002281311 
  91.62500   82951.712    82171.3974   81750.5895  0.000002268847 
  91.75000   83411.542    82171.9215   81715.6266  0.000002220145 
  91.87500   83328.246    82206.5328   81677.8949  0.000002220936 
  92.00000   83322.4969   82288.1513   81643.1994  0.00000226216 
  92.12500   83584.3859   82451.8747   81605.7579  0.000002257322 
  92.25000   84289.2731   82682.7108   81571.3309  0.000002244688 
  92.37500   84246.3622   83002.2261   81534.1809  0.000002241899 
  92.50000   84529.6662   83297.0081   81500.0235  0.000002259685 
  92.62500   85034.7543   83472.9798   81463.1661  0.000002258135 
  92.75000   84782.6025   83390.8501   81429.2794  0.00000230783 
  92.87500   84845.1132   83085.0073   81392.7158  0.000002322664 
  93.00000   84099.4135   82738.9512   81359.1009  0.000002370215 
  93.12500   83230.7981   82410.9101   81322.8324  0.000002424733 
  93.25000   83282.3518   82204.2478   81289.4904  0.000002412368 
  93.37500   83059.592    82105.9654   81253.5182  0.00000243589 
  93.50000   82833.6255   82131.6147   81220.4503  0.000002443315 
  93.62500   82184.7381   82271.1962   81184.7755  0.000002481773 
  93.75000   82323.5804   82472.1903   81151.9827  0.000002450158 
  93.87500   82531.6203   82694.8853   81116.6066  0.000002441866 
  94.00000   82556.8679   82792.72     81084.0901  0.00000242977 
  94.12500   82207.8121   82679.9258   81049.0139  0.000002447233 
  94.25000   82062.8943   82410.5457   81016.7747  0.000002447167 
  94.37500   82188.354    82070.7092   80981.9996  0.000002441827 
  94.50000   82073.5226   81788.2032   80950.0388  0.000002445479 
  94.62500   82326.3339   81548.6468   80915.566   0.000002447311 
  94.75000   81990.1452   81389.579    80883.8848  0.000002474109 
  94.87500   82182.0789   81269.212    80849.7155  0.000002459569 
  95.00000   81953.4633   81192.3121   80818.3151  0.00000249032 
  95.12500   81281.1535   81130.576    80784.4504  0.00000252411 
  95.25000   81759.9117   81085.1974   80753.3318  0.000002527386 
  95.37500   81882.3668   81043.585    80719.773   0.000002520002 
  95.50000   81437.1698   81009.945    80688.9373  0.000002544202 
  95.62500   81131.4389   80977.5224   80655.6856  0.000002545508 
  95.75000   81179.8169   80950.7842   80625.134   0.000002537469 
  95.87500   81974.4081   80924.892    80592.1906  0.000002485829 
  96.00000   81466.417    80903.4999   80561.9241  0.000002499989 
  96.12500   81323.8501   80882.7441   80529.2902  0.000002505873 
  96.25000   81112.7756   80865.9501   80499.3099  0.000002515725 
  96.37500   81173.3106   80850.9999   80466.9868  0.000002506608 
  96.50000   81167.4085   80840.9558   80437.2939  0.000002489619 
  96.62500   80839.0998   80835.0266   80405.2826  0.000002533281 
  96.75000   80908.346    80835.0708   80375.8782  0.000002550345 
  96.87500   80908.6098   80842.5735   80344.1801  0.000002533787 
  97.00000   80319.7539   80858.5274   80315.0652  0.000002572568 
  97.12500   81185.2987   80889.9287   80283.6815  0.000002517826 
  97.25000   80983.9061   80939.3695   80254.8573  0.000002541903 
  97.37500   81280.1863   81030.4445   80223.789   0.000002527759 
  97.50000   81160.9065   81172.4306   80195.2567  0.000002561349 
  97.62500   81791.6299   81426.5098   80164.5052  0.000002521777 
  97.75000   81421.1622   81792.635    80136.2658  0.000002540972 
  97.87500   81920.4405   82365.2916   80105.8322  0.000002518895 
  98.00000   82118.5173   83054.7533   80077.8868  0.000002506287 
  98.12500   82165.4809   83902.739    80047.7723  0.000002551168 
  98.25000   82792.1992   84607.2705   80020.1221  0.000002483573 
  98.37500   82933.7175   84998.2311   79990.328   0.000002474745 
  98.50000   82564.3063   84896.271    79962.974   0.000002488999 
  98.62500   82461.8634   84520.7642   79933.5014  0.000002520455 
  98.75000   82610.1088   84277.034    79906.4448  0.000002537554 
  98.87500   83757.1228   84430.321    79877.295   0.000002494352 
  99.00000   86408.8508   85134.8505   79850.5368  0.000002344829 
  99.12500   89670.1119   86593.0105   79821.711   0.00000216814 
  99.25000   94099.4415   88512.548    79795.2524  0.000001986305 
  99.37500   97415.2171   90886.5214   79766.7517  0.000001841806 
  99.50000   100992.5295  92742.1898   79740.5939  0.000001681436 
  99.62500   103119.639   93495.6021   79712.4195  0.000001583926 
  99.75000   102060.8492  92617.6522   79686.5635  0.000001583451 
  99.87500   98596.198    90477.0457   79658.7167  0.000001666511 
  100.00000  94176.947    88240.7775   79633.1636  0.000001824194 
  100.12500  89448.9075   86185.3319   79605.6456  0.000002015815 
  100.25000  86420.0713   84895.4839   79580.3965  0.000002174745 
  100.37500  84886.2451   84237.451    79553.2085  0.000002299249 
  100.50000  85077.5722   84269.9718   79528.2645  0.000002335377 
  100.62500  85201.6296   84866.6038   79501.4077  0.000002369065 
  100.75000  86708.6695   85741.2707   79476.77    0.000002338986 
  100.87500  88150.2698   86692.0984   79450.2455  0.000002286829 
  101.00000  90171.1333   87142.2099   79425.9152  0.000002187581 
  101.12500  90376.8503   86853.9021   79399.7243  0.000002174538 
  101.25000  89520.8106   86046.4222   79375.7025  0.00000219007 
  101.37500  87603.2754   85032.5225   79349.8464  0.000002235382 
  101.50000  85329.9255   84238.8291   79326.1342  0.000002317204 
  101.62500  83709.8824   83606.8134   79300.6141  0.000002390858 
  101.75000  81811.129    83145.5      79277.2125  0.000002458295 
  101.87500  80888.4152   82628.7628   79252.0296  0.00000250231 
  102.00000  79761.8792   82098.8143   79228.9399  0.00000253823 
  102.12500  78638.9502   81535.4901   79204.0954  0.000002607713 
  102.25000  78340.7045   81086.5675   79181.3186  0.000002602427 
  102.37500  77839.9271   80706.5724   79156.8137  0.00000265442 
  102.50000  77441.2601   80456.6629   79134.351   0.000002673043 
  102.62500  77294.3085   80285.6602   79110.1869  0.000002687978 
  102.75000  77194.3312   80210.0726   79088.0392  0.000002696218 
  102.87500  77318.6733   80214.3822   79064.2172  0.000002688796 
  103.00000  77792.9589   80308.3458   79042.3858  0.000002684848 
  103.12500  77677.7961   80533.925    79018.9069  0.000002713062 
  103.25000  78743.4536   80886.2739   78997.393   0.000002650968 
  103.37500  78820.8087   81448.0201   78974.2585  0.000002672365 
  103.50000  79392.5535   82125.5026   78953.063   0.000002645093 
  103.62500  80574.6964   82961.3863   78930.2742  0.000002566937 
  103.75000  80208.9553   83673.2346   78909.3983  0.000002628541 
  103.87500  81791.1021   84109.7715   78886.9563  0.000002530063 
  104.00000  81271.5391   84031.6183   78866.4011  0.000002552674 
  104.12500  81381.6491   83539.6356   78844.3071  0.000002544777 
  104.25000  80343.3523   82981.3125   78824.0738  0.000002611593 
  104.37500  79783.7158   82498.3192   78802.329   0.000002661238 
  104.50000  79662.1638   82250.5345   78782.4186  0.000002679688 
  104.62500  79407.1615   82170.6743   78761.0243  0.000002688081 
  104.75000  80027.538    82153.7068   78741.4379  0.000002645364 
  104.87500  80003.6799   82015.4904   78720.3952  0.000002661321 
  105.00000  79861.8952   81693.3354   78701.1339  0.000002683479 
  105.12500  79704.3456   81202.1294   78680.4441  0.00000267529 
  105.25000  78964.8731   80729.2479   78661.5091  0.000002698353 
  105.37500  79640.3397   80278.8224   78641.1734  0.00000263425 
  105.50000  78686.3603   79951.2006   78622.5658  0.000002660735 
  105.62500  78679.8071   79695.5334   78602.5853  0.000002647524 
  105.75000  78510.0335   79539.3982   78584.3061  0.000002636153 
  105.87500  78629.3479   79437.6118   78564.6821  0.000002604126 
  106.00000  78398.7521   79390.0179   78546.7325  0.000002542759 
  106.12500  78225.3252   79377.0963   78527.4662  0.00000254769 
  106.25000  78533.2774   79397.5575   78509.8473  0.000002508624 
  106.37500  78352.6284   79460.0019   78490.9398  0.000002517562 
  106.50000  78304.388    79570.7685   78473.6528  0.000002531943 
  106.62500  77865.9241   79778.4522   78455.1053  0.000002554759 
  106.75000  78774.3136   80090.7553   78438.1512  0.000002516453 
  106.87500  79477.7514   80612.0775   78419.9651  0.000002486327 
  107.00000  80832.7252   81305.5645   78403.345   0.000002474855 
  107.12500  82171.2103   82310.8559   78385.5213  0.000002411721 
  107.25000  82325.2629   83448.2695   78369.2364  0.000002425378 
  107.37500  83537.7034   84785.8385   78351.7764  0.000002408002 
  107.50000  85495.391    85886.2169   78335.8278  0.00000231507 
  107.62500  87188.6689   86604.2272   78318.7327  0.000002262665 
  107.75000  87245.0666   86702.8355   78303.1214  0.00000225766 
  107.87500  87507.7232   86365.3587   78286.3924  0.000002262992 
  108.00000  87442.3785   85834.3953   78271.1196  0.000002263759 
  108.12500  87259.17     85064.9989   78254.7579  0.000002266842 
  108.25000  85918.0016   84152.6702   78239.8247  0.000002313913 
  108.37500  84631.9913   83034.3206   78223.8314  0.000002337547 
  108.50000  83460.4253   82035.6428   78209.239   0.000002388045 
  108.62500  81663.7489   81111.9906   78193.6154  0.000002469608 
  108.75000  81248.7591   80445.0949   78179.3648  0.000002481872 
  108.87500  80212.5498   79921.0446   78164.1121  0.000002537048 
  109.00000  79180.3695   79599.8317   78150.2044  0.000002588308 
  109.12500  79379.4036   79400.5315   78135.3239  0.000002561022 
  109.25000  79264.9346   79333.0525   78121.7602  0.000002563618 
  109.37500  79379.5495   79370.3489   78107.253   0.000002565399 
  109.50000  78489.1606   79496.5642   78094.0345  0.000002612199 
  109.62500  79106.112    79718.6346   78079.9018  0.000002575115 
  109.75000  78940.605    79978.4134   78067.0295  0.00000257183 
  109.87500  79028.8364   80266.0201   78053.2726  0.000002547049 
  110.00000  79141.0542   80457.5138   78040.7477  0.000002531823 
  110.12500  79442.1929   80487.2187   78027.3676  0.00000252098 
  110.25000  79854.1482   80323.8526   78015.1912  0.00000249181 
  110.37500  79373.9193   80009.8626   78002.1893  0.000002507603 
  110.50000  79634.3154   79684.9579   77990.3625  0.000002516422 
  110.62500  78714.4572   79368.9244   77977.7399  0.000002569435 
  110.75000  78609.8741   79146.92     77966.2638  0.000002586318 
  110.87500  78452.174    79000.8905   77954.0218  0.000002611787 
  111.00000  78203.2675   78958.5596   77942.8975  0.000002630613 
  111.12500  78169.6455   79010.273    77931.0372  0.000002632693 
  111.25000  78374.3204   79139.3323   77920.2659  0.000002583557 
  111.37500  77680.851    79348.3652   77908.7885  0.000002616457 
  111.50000  78184.497    79574.7557   77898.3712  0.000002541422 
  111.62500  78085.4767   79798.2838   77887.278   0.000002517156 
  111.75000  77546.9094   79911.5824   77877.2158  0.000002534485 
  111.87500  78483.622    79868.5726   77866.508   0.000002461367 
  112.00000  78044.1228   79682.9496   77856.8021  0.000002479916 
  112.12500  78107.5074   79394.6234   77846.4808  0.000002504076 
  112.25000  78369.6839   79113.9142   77837.1323  0.00000253703 
  112.37500  78216.4281   78839.6043   77827.1988  0.000002598879 
  112.50000  78169.4972   78632.4178   77818.2088  0.000002629427 
  112.62500  78461.2097   78462.2575   77808.6642  0.000002640521 
  112.75000  78235.1434   78350.7156   77800.0338  0.000002683768 
  112.87500  77994.9112   78269.829    77790.8794  0.000002719642 
  113.00000  77477.6988   78223.4048   77782.6097  0.000002722578 
  113.12500  77959.9594   78196.5501   77773.8466  0.000002690584 
  113.25000  77849.059    78190.3447   77765.9387  0.000002681871 
  113.37500  77295.4834   78204.4624   77757.5683  0.000002691363 
  113.50000  77214.5036   78240.7773   77750.0233  0.00000267575 
  113.62500  77440.328    78312.6698   77742.0467  0.000002639823 
  113.75000  77682.8848   78416.5668   77734.8658  0.000002625946 
  113.87500  77225.2818   78576.2173   77727.2841  0.000002654158 
  114.00000  77502.2224   78767.7388   77720.4683  0.000002644373 
  114.12500  77181.2396   79013.3963   77713.2828  0.000002672318 
  114.25000  77715.707    79251.8569   77706.8333  0.000002612832 
  114.37500  77535.2011   79473.4446   77700.0452  0.000002611742 
  114.50000  77374.8614   79583.0078   77693.9631  0.000002625345 
  114.62500  77079.1419   79548.9306   77687.5736  0.000002651047 
  114.75000  78109.6161   79387.2036   77681.86    0.000002575562 
  114.87500  77264.8272   79133.0041   77675.8703  0.000002610316 
  115.00000  76849.064    78882.7761   77670.5263  0.000002634551 
  115.12500  77520.547    78635.6175   77664.9376  0.000002603194 
  115.25000  76690.8377   78447.0677   77659.9643  0.000002648287 
  115.37500  77399.3538   78290.9786   77654.7778  0.000002617215 
  115.50000  76993.7919   78188.2787   77650.1763  0.000002669414 
  115.62500  77241.1659   78114.0094   77645.3932  0.000002671224 
  115.75000  77172.0459   78071.5683   77641.1647  0.000002686282 
  115.87500  76990.2179   78046.1113   77636.7862  0.00000271613 
  116.00000  76520.5274   78036.6012   77632.9317  0.000002737234 
  116.12500  76728.5693   78038.507    77628.9591  0.000002737431 
  116.25000  77014.2137   78051.1107   77625.4797  0.000002729897 
  116.37500  77213.274    78078.8369   77621.9141  0.000002702213 
  116.50000  77000.3911   78121.8273   77618.811   0.000002703448 
  116.62500  76983.9824   78195.2581   77615.6536  0.000002689131 
  116.75000  77286.0369   78297.6158   77612.9279  0.000002667161 
  116.87500  76960.8738   78458.6187   77610.18    0.000002696362 
  117.00000  77356.5404   78664.3041   77607.8328  0.000002686698 
  117.12500  77199.8905   78956.5133   77605.4954  0.00000268073 
  117.25000  78105.7708   79288.698    77603.5278  0.000002647388 
  117.37500  78165.1092   79698.9785   77601.6023  0.000002669741 
  117.50000  78373.8865   80087.6548   77600.0154  0.000002666879 
  117.62500  78470.0176   80447.8435   77598.503   0.000002675206 
  117.75000  79074.8791   80640.8118   77597.2979  0.000002630017 
  117.87500  79225.1581   80635.2141   77596.1997  0.000002614762 
  118.00000  79461.1966   80450.7905   77595.3776  0.000002587761 
  118.12500  78907.417    80148.386    77594.6948  0.000002610944 
  118.25000  79172.3666   79864.9589   77594.2568  0.000002582849 
  118.37500  78700.5386   79627.2283   77593.9907  0.000002595766 
  118.50000  78474.7401   79512.2844   77593.9378  0.000002614663 
  118.62500  78283.1788   79523.3377   77594.0895  0.000002617351 
  118.75000  77711.8465   79660.6167   77594.4229  0.000002668286 
  118.87500  77533.6602   79929.8451   77594.9937  0.00000266236 
  119.00000  77920.7353   80255.0595   77595.7144  0.000002635158 
  119.12500  78112.324    80625.5099   77596.7055  0.00000262779 
  119.25000  78099.2244   80899.0133   77597.8148  0.000002629599 
  119.37500  79003.9624   81016.7199   77599.2273  0.000002581867 
  119.50000  78693.9768   80909.0983   77600.7261  0.000002619939 
  119.62500  78229.228    80591.478    77602.5614  0.000002646271 
  119.75000  78125.6149   80195.6348   77604.4509  0.000002652894 
  119.87500  78346.7752   79744.7345   77606.71    0.000002636341 
  120.00000  77734.4306   79360.792    77608.9914  0.000002647809 
  120.12500  78339.8528   79009.9292   77611.6756  0.000002580173 
  120.25000  77929.324    78755.3266   77614.3499  0.000002569627 
  120.37500  78015.6839   78552.0001   77617.4604  0.000002486005 
  120.50000  77500.2991   78422.3376   77620.5288  0.000002449979 
  120.62500  77338.6701   78332.0406   77624.0667  0.000002422134 
  120.75000  77436.7854   78284.1097   77627.5303  0.000002386496 
  120.87500  77853.1982   78261.1216   77631.4969  0.000002329238 
  121.00000  77797.7677   78261.4117   77635.3567  0.000002256082 
  121.12500  77579.5006   78283.1658   77639.7533  0.000002297309 
  121.25000  77470.5292   78324.876    77644.0105  0.000002327624 
  121.37500  77392.0628   78399.3255   77648.8381  0.000002411006 
  121.50000  78063.45     78503.4148   77653.4938  0.000002409376 
  121.62500  78326.8604   78666.3912   77658.7537  0.000002424016 
  121.75000  78185.7558   78874.6673   77663.809   0.000002432933 
  121.87500  78509.2281   79173.7751   77669.5025  0.000002437355 
  122.00000  78941.2309   79522.272    77674.9585  0.00000249847 
  122.12500  78850.878    79972.9708   77681.0867  0.000002498067 
  122.25000  78738.368    80437.4663   77686.9445  0.000002502763 
  122.37500  79144.4245   80948.6448   77693.5086  0.000002451997 
  122.50000  79729.241    81360.9336   77699.7694  0.000002416919 
  122.62500  79157.239    81646.0685   77706.7706  0.000002454623 
  122.75000  79483.222    81688.7113   77713.4354  0.000002458186 
  122.87500  79250.7592   81488.8508   77720.875   0.000002487121 
  123.00000  79190.7221   81141.2435   77727.945   0.000002495428 
  123.12500  79585.9092   80686.491    77735.824   0.000002495033 
  123.25000  79178.4638   80267.0066   77743.3003  0.000002494431 
  123.37500  79735.5589   79863.6971   77751.6201  0.000002471406 
  123.50000  78733.8534   79562.6721   77759.5038  0.000002536142 
  123.62500  79212.5109   79324.3374   77768.2655  0.000002476897 
  123.75000  79104.2456   79185.8382   77776.5576  0.00000246721 
  123.87500  79285.8511   79119.6946   77785.7625  0.00000243588 
  124.00000  78349.9099   79131.2293   77794.4643  0.000002479844 
  124.12500  79008.9468   79220.1288   77804.1135  0.00000243089 
  124.25000  78983.2707   79373.5853   77813.226   0.000002448136 
  124.37500  79356.211    79622.4325   77823.3207  0.000002416799 
  124.50000  79396.2676   79935.3263   77832.845   0.000002432116 
  124.62500  79786.8177   80371.4391   77843.3866  0.000002413306 
  124.75000  80510.5121   80865.5335   77853.3238  0.000002370943 
  124.87500  80987.1133   81493.3365   77864.3133  0.00000234932 
  125.00000  81346.8638   82144.2979   77874.6646  0.000002330405 
  125.12500  81830.6033   82904.7572   77886.1032  0.000002297474 
  125.25000  82483.9796   83628.6501   77896.8697  0.000002257911 
  125.37500  83175.907    84382.4134   77908.7587  0.000002234802 
  125.50000  84371.6968   84981.1964   77919.9414  0.000002158277 
  125.62500  85163.3314   85457.9964   77932.282   0.000002128764 
  125.75000  85329.823    85729.6225   77943.8821  0.000002128844 
  125.87500  85959.5961   85891.17     77956.6755  0.000002096375 
  126.00000  86748.0344   85975.4514   77968.6941  0.000002052374 
  126.12500  87476.1471   86035.7522   77981.9414  0.000002017402 
  126.25000  88300.1289   86084.4124   77994.3796  0.000001981712 
  126.37500  88451.0079   86169.9558   78008.0821  0.000001970393 
  126.50000  88181.7943   86330.4314   78020.9411  0.000001992558 
  126.62500  87842.3406   86629.7768   78035.1     0.00000198789 
  126.75000  86755.0308   87005.7641   78048.3807  0.000002021342 
  126.87500  86712.2678   87431.1458   78062.9972  0.000002034949 
  127.00000  86194.5968   87702.0999   78076.7009  0.000002053677 
  127.12500  85722.8379   87689.535    78091.7762  0.000002078956 
  127.25000  86068.7199   87299.9069   78105.904   0.000002044079 
  127.37500  85225.4314   86496.4358   78121.4392  0.000002104612 
  127.50000  85341.5679   85524.9772   78135.9922  0.000002098313 
  127.62500  84114.1033   84382.4948   78151.9886  0.00000216371 
  127.75000  83518.049    83356.109    78166.9679  0.000002194407 
  127.87500  82519.7881   82351.6039   78183.4267  0.000002245893 
  128.00000  81763.2322   81558.4035   78198.8333  0.000002286826 
  128.12500  81141.7449   80856.1907   78215.7558  0.000002316797 
  128.25000  80763.3647   80347.1144   78231.5909  0.000002347035 
  128.37500  80802.2      79928.3051   78248.9782  0.000002343154 
  128.50000  80305.6037   79642.9265   78265.2429  0.000002352947 
  128.62500  79537.7438   79418.8729   78283.0962  0.000002357189 
  128.75000  79835.1188   79270.6497   78299.7916  0.000002334878 
  128.87500  79485.7629   79155.3636   78318.1121  0.000002361466 
  129.00000  79202.8202   79078.3722   78335.2394  0.00000237226 
  129.12500  79099.8934   79017.047    78354.0283  0.000002372772 
  129.25000  78992.6828   78974.8566   78371.5886  0.000002363654 
  129.37500  79516.6202   78940.4075   78390.8471  0.000002316995 
  129.50000  79165.4532   78916.4571   78408.8414  0.00000233375 
  129.62500  79198.6655   78897.1594   78428.5708  0.000002352677 
  129.75000  79770.5336   78884.3002   78447.0002  0.000002313894 
  129.87500  79234.5968   78874.9891   78467.2016  0.000002338827 
  130.00000  79410.3301   78870.0212   78486.0674  0.000002344803 
  130.12500  79231.0168   78868.0811   78506.742   0.000002355599 
  130.25000  79602.5799   78869.1505   78526.0452  0.000002345418 
  130.37500  79054.2139   78873.14     78547.1942  0.000002404244 
  130.50000  79604.869    78879.2858   78566.9359  0.000002396306 
  130.62500  79530.6844   78888.5463   78588.5606  0.000002404144 
  130.75000  79953.5908   78899.5419   78608.7418  0.000002385804 
  130.87500  79728.4047   78914.2928   78630.8434  0.000002399756 
  131.00000  79891.1772   78930.8405   78651.4654  0.000002370481 
  131.12500  80188.7149   78952.4656   78674.045   0.00000234195 
  131.25000  79566.3662   78976.4721   78695.1088  0.000002334385 
  131.37500  79970.604    79007.7173   78718.1677  0.0000022906 
  131.50000  80681.4973   79042.2478   78739.6745  0.000002212432 
  131.62500  80066.6393   79086.7534   78763.2138  0.000002232236 
  131.75000  80173.8751   79135.0765   78785.1646  0.000002216634 
  131.87500  80664.9173   79195.6678   78809.1856  0.000002162776 
  132.00000  80509.4374   79259.0101   78831.5816  0.000002143539 
  132.12500  80612.6862   79334.5298   78856.0855  0.000002124947 
  132.25000  81216.7853   79408.4764   78878.9278  0.000002107979 
  132.37500  81228.9324   79489.309    78903.9157  0.000002083755 
  132.50000  81499.3905   79559.8866   78927.2054  0.000002082652 
  132.62500  81488.9667   79626.1802   78952.6786  0.000002073914 
  132.75000  81211.6125   79673.4749   78976.4168  0.000002106442 
  132.87500  81711.9033   79706.7069   79002.3765  0.00000207942 
  133.00000  81970.4901   79720.9061   79026.5642  0.000002109575 
  133.12500  81405.2389   79722.2345   79053.0116  0.000002153314 
  133.25000  82237.4979   79716.4597   79077.6501  0.000002132925 
  133.37500  82550.2156   79709.9882   79104.5864  0.000002136472 
  133.50000  82197.9188   79709.3993   79129.6768  0.00000219098 
  133.62500  81183.5452   79718.5439   79157.1031  0.000002245608 
  133.75000  81547.6132   79737.4991   79182.6464  0.000002241602 
  133.87500  81376.0355   79768.8758   79210.5641  0.000002264145 
  134.00000  82277.3492   79805.4371   79236.5614  0.000001915357 
  134.12500  81589.8199   79848.4909   79264.9716  0.000001646712 
  134.25000  81818.8706   79885.5287   79291.4241  0.0000013682 
  134.37500  81497.5865   79915.6837   79320.328   0.000001139707 
  134.50000  81683.483    79929.6277   79347.2368  0.000000873844 
  134.62500  82147.0129   79928.4905   79376.6356  0.000000589358 
  134.75000  81608.4741   79915.1645   79404.0018  0.000000312384 

#==============================================================================
# start Validation Reply Form
#==============================================================================

_vrf_DIFF003_RietveldRB_NPD200K
;
PROBLEM: _diffrn_measurement_device_type is missing
RESPONSE: WOMBAT is a non-commercial diffractometer at ACNS-ANSTO.
;
_vrf_ATOM007_RietveldRB_NPD200K
;
PROBLEM: _atom_site_aniso_label is missing
RESPONSE: We did not conduct anisotropic refinement due to the lower resolution 
of our data.
;
_vrf_GEOM001_RietveldRB_NPD200K
;
PROBLEM: _geom_bond_atom_site_label_1 is missing
RESPONSE: Present in "Molecular geometry" block
;
_vrf_GEOM002_RietveldRB_NPD200K
;
PROBLEM: _geom_bond_atom_site_label_2 is missing
RESPONSE: Present in "Molecular geometry" block
;
_vrf_GEOM003_RietveldRB_NPD200K
;
PROBLEM: _geom_bond_distance is missing
RESPONSE: Present in "Molecular geometry" block
;
_vrf_GEOM006_RietveldRB_NPD200K
;
PROBLEM: _geom_angle_atom_site_label_2 is missing
RESPONSE: Present in "Molecular geometry" block
;
_vrf_GEOM007_RietveldRB_NPD200K
;
PROBLEM: _geom_angle_atom_site_label_3 is missing
RESPONSE: Present in "Molecular geometry" block
;
_vrf_GEOM008_RietveldRB_NPD200K
;
PROBLEM: _geom_angle is missing
RESPONSE: Present in "Molecular geometry" block
;
_vrf_PLAT373_RietveldRB_NPD200K
;
PROBLEM: Long   C(sp)-C(sp)   Bond  C2       - C3       .       1.53 Ang.  
RESPONSE: Molecule added as rigid body generated and optimized on Avogadro 
software, without further optimization during Rietveld refinement.
;
_vrf_PLAT041_RietveldRB_NPD200K
;
PROBLEM: Calc. and Reported SumFormula    Strings  Differ     Please Check 
RESPONSE: The difference arises from the highly symmetric molecule, described 
as half vs the complete molecule.
;
# end Validation Reply Form
